# Supplementary material for: Combination of 3D chromatin architecture and omics analysis provides insight into anthocyanin regulation in Actinidia arguta
Source: Hortic Res. 2025 Jul 22;12(10):uhaf183. doi: 10.1093/hr/uhaf183 (PMC12539865; doi:10.1093/hr/uhaf183)
Supplement: Web_Material_uhaf183 [file web_material_uhaf183.zip › Supplementary tables.xlsx]

## Sheet: Table S1
Table S1. Statistics of Hi-C sequencing.
	Clean reads
SampleName	DataSet	ReadNum	BaseCount(bp)	ReadLength(bp)	Q20	Q30
GREEN	HIC_green1_1	699021482	104416786202	149.4	99.49	97.89
GREEN	HIC_green1_2	699021482	103004879934	147.4	98.66	94.57
GREEN	HIC_green2_1	686380599	102413175312	149.2	99.44	97.74
GREEN	HIC_green2_2	686380599	100883811668	147	98.36	94.07
RED	HIC_red1_1	630509755	94171952986	149.4	99.47	97.8
RED	HIC_red1_2	630509755	93009810544	147.5	98.7	94.74
RED	HIC_red2_1	629806908	93957587208	149.2	99.41	97.63
RED	HIC_red2_2	629806908	92692420897	147.2	98.42	94.26

## Sheet: Table S2
Table S2. Statistics of Hi-C sequencing after filter for duplicates
Category	GREEN	RED
Total reads	685412547	661397966
Short cis reads (<20kb)	159123431	149820514
Cis reads (>20kb)	253654299	221545987
Trans reads	272634817	290031465
Cis/Trans ratio	48.197	43.306
% Long-range intrachromosomal reads	37.008	33.497

## Sheet: Table S3
Table S3. Gene density of compartment A/B
Sample	Compartment	Bin number	Gene number	Min	Median	Mean	Max	Wilcoxon.test
RED, 'ZHB'	A compartment	2644	22942	0	9	9	18	1.51e-304
RED, 'ZHB'	B compartment	3639	20724	0	6	6	18
GREEN, 'ZLB'	A compartment	2508	21864	0	9	9	18	6.88e-289
GREEN, 'ZLB'	B compartment	3801	21963	0	6	6	18

## Sheet: Table S4
Table S4. Gene density of compartment A/B
Sample	TAD Region	Bin number	Gene number	Min	Median	Mean	Max	Wilcoxon.test
RED, 'ZHB'	Boundary	750	2433	0	3	3	9	1.71e-20
RED, 'ZHB'	Interior	15895	42505	0	3	3	18
GREEN, 'ZLB'	Boundary	783	2444	0	3	3	8	3.27e-14
GREEN, 'ZLB'	Interior	15862	42494	0	3	3	18

## Sheet: Table S5
Table S5. Switch of A/B compartments in Red vs. Green
	bin_num	percent(%)	GC_content_mean(%)	Gene_number_mean
A2A	2393	38.36	35.35	9
A2B	100	1.6	35.58	8
B2A	244	3.91	35.27	8
B2B	3502	56.13	35.59	6

## Sheet: Table S6
Table S6. Anthocyanin-related genes on chromosome 16
ID	Annotations
Aar11639	Anthocyanidin 3-O-galactosyltransferase F3GT1
Aar10772	Flavanone 3-hydroxylase OS=Actinidia chinensis var. chinensis OX=1590841 GN=CEY00_Acc17748 PE=4 SV=1
Aar10906	Flavanone 3-hydroxylase OS=Actinidia chinensis var. chinensis OX=1590841 GN=CEY00_Acc17748 PE=4 SV=1
Aar11322	Flavanone 3-hydroxylase OS=Actinidia chinensis var. chinensis OX=1590841 GN=CEY00_Acc17748 PE=4 SV=1

## Sheet: Table S7
Table S7. Expression of a total of 249 genes in RNA-seq
	Stage 1 before color change			Stage 2 at color change			Stage 3 after color change
gene_id	Red-S1-1	Red-S1-2	Red-S1-3	Red-S2-1	Red-S2-2	Red-S2-3	Red-S3-1	Red-S3-2	Red-S3-3
Aar41187	0.09	0	0	0	0	0	0	0	0
Aar41189	0	0.05	0	0	0	0	0.03	0.11	0
Aar41190	0.09	0.01	0.04	0	0.04	0	0.06	0.01	0.04
Aar41191	1.12	1.56	1.32	0.56	1.85	0.41	0.84	0.5	0.38
Aar41192	0	0	0	0	0	0	0.23	0	0
Aar41193	0	0	0	0	0	0	0	0	0
Aar41197	14.26	16.46	19.04	10.58	14.82	10.66	5.98	10.8	10.58
Aar41198	0.94	1.52	1.48	0.47	1	0.52	2.42	1.71	2.33
Aar41199	0.09	0	0	0.12	0.09	0.84	0.19	0	0
Aar41200	18.55	23.68	26.01	16.84	26.68	18.04	44.38	38.81	40.27
Aar41201	13.11	19.04	21.3	12.99	17.3	13.33	29.51	15.4	13.5
Aar41202	1.84	1.89	2.51	1.76	3.02	1.67	1.71	2.32	3.5
Aar41204	0	0	0	0	0	0	0	0	0
Aar41205	0.06	0	0.26	0	0.13	0	0	0	0
Aar41207	1	1.21	1.28	0.86	0.19	0.94	0.22	0.11	0.14
Aar41208	0	0	0	0	0	0	1.08	0	0.79
Aar41211	6.48	8.22	10.25	3.97	7.15	4.07	5.33	8.93	10.62
Aar41212	0.56	1.86	2	0.97	2.63	1.35	0.15	0.13	0.25
Aar41216	5.67	8.97	6.01	3.37	1.52	4.2	0.59	0	0.51
Aar41217	0.45	0.47	0.6	0.45	0.88	0.84	0.44	0.28	0.33
Aar41219	0.99	1.02	1.18	0.79	1.08	0.54	0.78	0.88	0.82
Aar41220	2.32	3.48	3.12	1.87	3.2	2.14	1.8	1.68	1.41
Aar41221	0.04	0.02	0.17	0.02	0.05	0.06	1.17	3.03	2.27
Aar41222	0	0	0	0	0	0	0	0	0
Aar41223	0.13	0	0.04	0.05	0.04	0	0	0.05	0
Aar41224	21.89	24.77	19.61	8.62	6.17	8.96	15.07	11.33	10.88
Aar41227	0.05	0.15	0.16	0.04	0.03	0.03	0.17	0.23	0.25
Aar41228	0	0.64	0	0	1.07	0	0.46	0	0
Aar41230	2.59	27.85	25.14	352.95	326.43	271.51	31.57	0.92	1.85
Aar41231	10.06	63.58	59.52	582.33	323.39	561	100.12	7.4	11.47
Aar41232	0	0	0	0	0	0	0	0	0
Aar41233	0.08	0	0.13	0	0	0	0	0	0
Aar41235	0	0	0	0.24	0	0	0	0	0
Aar41237	10.54	13.6	14.75	9.83	9.17	9.68	17.89	19.38	19.52
Aar41240	3.84	5.14	5.71	8.85	7.27	7.61	16.82	10.23	10.62
Aar41241	0	0.03	0.07	0	0	0	0	0	0.03
Aar41242	0.21	0.39	0.86	0.27	0.48	0.6	0.02	0.03	0.03
Aar41243	0.32	0.35	0.62	0	0	0	0.12	0	0.8
Aar41244	15.51	18.98	19.74	12.63	13.15	8.27	4.25	6.63	6.82
Aar41245	3.91	5.26	5.91	18.76	23.95	17.88	6.93	16.08	23.12
Aar41247	5.71	6.42	6.96	54.81	77.04	60.14	1226.4	834.86	610.81
Aar41251	2.89	3.28	2.27	1.7	0.78	2.98	1.68	2.14	1.69
Aar41253	3.47	3.98	5.36	2.68	3.35	2.6	6.54	4.98	5.23
Aar41254	0.82	1.11	1.71	0	0.14	0	0	0	0.08
Aar41255	1.29	4.84	3.08	0	0	0	0	0	0
Aar41256	0.06	1.77	2.67	6.1	5.56	4.68	0.41	0	0
Aar41257	1.08	1.22	1.09	0.7	0.79	0.06	0.14	0.05	0.13
Aar41258	4.57	4.14	3.05	2.09	0.73	3.69	1.37	1.73	2.35
Aar41260	5.45	6.01	7.65	0.14	0.5	0.46	0.65	0.59	0.67
Aar41261	0	0	0	0	0	0	0	0	0
Aar41263	82.21	69.91	59.5	63.6	62.52	62.75	18.23	30.04	23.16
Aar41265	0	0	0	0	0	0	0.38	0	0
Aar41267	2.56	3.68	3.56	2.22	2.35	1.64	1.65	2.33	2.27
Aar41269	5.75	9.62	10.74	4.27	6.12	4.38	1.1	2.26	2.09
Aar41271	12.75	15.95	14.06	11.52	8.69	6.52	2.59	4.53	5.85
Aar41272	0	0	0	0	0	0	0	0	0
Aar41273	1.26	4.69	3.97	2.52	5.94	2.56	0.79	1.1	1.68
Aar41274	17.42	19.3	24.46	17.29	26.41	19.59	40.66	35.64	36.63
Aar41275	0	0.05	0.02	0	0	0	0	0	0
Aar41276	0.79	0.52	0.63	0.52	1.64	0.58	0.21	0.42	0.3
Aar41278	0	0	0	0	0	0.11	0	0	0
Aar41279	0	0	0	0.12	0	0	0.2	0	0
Aar41280	0.22	0.23	0.07	0.84	0.93	0.79	1.91	0	0
Aar41281	0.04	0.02	0.01	0	0	0.07	0	0	0
Aar41282	7.93	10.25	13.32	11.17	19.19	10.1	16	12.02	12.04
Aar41284	15.63	15.46	19.66	17.59	30.14	17.51	38.19	46.23	45.62
Aar41285	7.51	8.52	10.1	8.6	8.39	7.32	11.02	5.97	6.92
Aar41289	0.64	1.22	1.66	2.35	3.85	2.22	1.57	0.36	0.24
Aar41290	8.75	13.09	11.93	32.25	32.45	27.51	41.07	12.48	13.02
Aar41291	10.91	11.07	12.79	12.05	12.42	8.07	20.31	15.5	14.99
Aar41292	19.87	20.8	24.26	10.87	13.48	12.62	6.22	5.66	6.06
Aar41294	0.62	1.28	1.75	5.79	7.72	5.22	6.28	3.36	2.71
Aar41297	0.05	0.42	0.39	0.02	0	0.03	0	0	0
Aar41298	0	0	0	0.28	0	0	0	0	0
Aar41299	35.5	45.38	48.37	23.56	28.64	20.72	13.23	18.16	20.31
Aar41300	0	0	0	1.92	0.29	2.83	0.53	0.37	0.71
Aar41301	0	0	0	0	0	0	0.3	0	0.07
Aar41302	79.14	94.97	101.32	47.08	54.7	44.32	9.78	14.45	15.11
Aar41303	0.56	0.78	0.73	0.16	0.22	0.14	0.04	0.04	0.23
Aar41304	0	0.08	0	0	0	0	0.03	0	0
Aar41305	3.03	1.79	1.51	2.5	1.58	1.37	2.24	3.27	2.53
Aar41306	0.76	1	0.69	0.31	0.53	0.36	1.54	2.37	2.47
Aar41307	1.16	2.46	2.71	0.15	0.58	0.53	0.71	1.09	1.05
Aar41308	0	0	0	0	0	0	0	0	0
Aar41309	0.54	0.18	0.14	0.04	0.17	0.21	0.05	0.08	0.07
Aar41310	0.14	0.11	0.14	0	0.28	0	0	0.2	0.07
Aar41312	8.85	9.04	8.81	7.54	5.58	8.29	33.24	15.55	13.74
Aar41313	0.4	0.65	0.92	0.3	1.21	0.43	0.26	1.03	0.96
Aar41314	0.34	0.18	0.13	0.22	0.04	0.52	0.29	0.63	0.41
Aar41315	1.85	1.82	1.99	1.33	1.14	0.97	1.14	1.49	1.86
Aar41316	5.93	4.61	6.67	2.19	1.7	1.68	1.62	2.5	1.74
Aar41317	8.22	8.03	10.14	4.66	7.26	5.34	10.83	6.05	6.28
Aar41319	0	0.03	0	0	0	0	0	0	0
Aar41321	0.05	0.24	0.03	0.03	0.02	0.11	0.05	0.03	0
Aar41322	73.79	84.16	83.23	223.15	117.88	115.39	192.29	110.25	105.73
Aar41323	0.53	0.25	0.38	0	0.15	0	0.11	0.18	0.08
Aar41324	11.91	13.67	15.53	84.53	72.94	53.26	55.59	48.82	46.78
Aar41326	122.61	132.81	114.24	176.36	122.96	134.39	144.24	169.16	153.99
Aar41327	0	15.78	0	0	0	0	0	0	0
Aar41328	16.08	16.21	19.08	10.71	10.13	7.74	0.31	0.92	0.53
Aar41329	0	0	0.08	0	0	0.13	0.06	0	0
Aar41330	0.03	0.03	0.22	0	0.06	0	0	0.03	0
Aar41332	19.49	23.79	24.85	53.12	60.99	43.58	93.88	96.44	103.28
Aar41333	0	0	0	0	0	0	0	0	0.41
Aar41334	364.63	403.79	395.1	527.76	298.13	594.9	119.13	153.55	144.69
Aar41335	4.56	5.99	5.83	9.97	11.12	8.71	11.39	12.43	11.35
Aar41336	0.08	0.25	0.26	5.8	9.03	5.53	0.44	1.92	4.5
Aar41337	13.25	12.79	13.96	2.88	4.92	2.94	6.1	2.82	1.88
Aar41339	1	1.46	1.78	8.4	6.45	7.76	6.68	10.84	8.24
Aar41340	1.02	0	0	0	0	0	0	0	0
Aar41341	7.16	9.71	10.59	6.33	11.8	7.19	0.34	2.3	3.2
Aar41344	0	0	0	0	0	0	0	0	0.51
Aar41345	0	0	0	0	0	0	0	0	0
Aar41346	5.57	8.27	6.58	4.13	5.61	4.56	1.42	4.79	5.73
Aar41347	0	0	0	0	0	0	0	0	0
Aar41348	0	0	0	0	0	0	0	0	0
Aar41349	0.17	0.07	0.11	2.66	4	2.71	2.45	3.11	2.95
Aar41350	0	0	0.16	0.07	0.05	0.17	0.15	0.06	0.18
Aar41351	1.52	1.04	1.69	0.65	1.65	1.59	0.62	1.16	1.23
Aar41354	1.54	3.93	2.15	0.32	0.79	0.86	0	0	0.09
Aar41356	11.1	15.56	19.51	9.18	11.78	8.9	0.49	1.64	1.39
Aar41357	0.69	4.55	1.17	0	0	0	0	0	0
Aar41358	1.51	1.89	1.39	1.17	1.09	0.97	2.62	1.96	1.93
Aar41360	13.05	19.82	21.17	4.44	6.89	4.87	0.04	0.91	0.9
Aar41361	0	0	0	0	0	0.08	0	0	0
Aar41362	48.02	63.12	64.12	17.74	25.53	20.95	9.9	16.35	20.17
Aar41364	0	0	0	0	0	0	0	0	0
Aar41365	0	0.04	0	0	0	0.05	0	0	0
Aar41366	850.76	827.03	737.68	657.63	399	711.09	132.43	117.51	95.75
Aar41367	9.8	9.83	11.04	14.55	21.01	17.84	35.89	35.25	33.44
Aar41370	1.22	2.33	1.13	0.82	0	1.05	0	1.39	1.8
Aar41371	4.47	6.2	7.25	4.3	4.2	3	1.5	2.37	3.02
Aar41372	0	0	0	0	0	0	0	0	0
Aar41373	0.01	0.15	0.22	0.35	0.33	0.27	0.3	0.1	0.1
Aar41374	5.62	6.2	7.5	22.32	45.15	30.17	15.14	19.02	19.84
Aar41375	0.47	0.65	1.18	0.95	2.26	1.08	0.37	1.01	0.99
Aar41376	1.31	1.6	1.61	6.76	5.88	4.05	3.61	13.4	11.84
Aar41377	0.13	0.48	0.3	0.2	0.29	0.07	0	0	0
Aar41378	8.71	12.86	14.82	9.66	10.57	10.64	20.15	6.22	6.93
Aar41379	0	1.18	0	0	0	0	13.52	2.93	0.96
Aar41380	8.14	21.91	14.15	28.68	8.33	21.51	0.95	1.11	0.95
Aar41381	11.01	19.29	22.7	32.84	35.63	31.69	41.93	21.84	18.42
Aar41382	1.1	0.67	0.56	0	0	0	0.02	0	0
Aar41383	2.96	2.03	2.6	0	0.19	0	0	0	0
Aar41384	13.21	13.64	12.36	1.86	2.58	1.62	0	0	0.05
Aar41385	5.33	7.45	8.04	5.42	4.65	3.93	3.42	6.32	5.59
Aar41386	10.28	11.95	15.06	6.71	6.63	5.47	6.69	7.57	9.84
Aar41387	13.76	17.32	19.19	9.22	14.95	9.12	6.21	9.44	8.79
Aar41388	4.02	5.11	6.47	0.72	1.67	0.82	0.16	0.17	0.16
Aar41389	0	0	0.07	0	0.11	0.22	0.05	0	0
Aar41390	0	0	0	0	0	0	0.08	0	0.06
Aar41391	5.61	8.2	10.06	5.71	9.57	5.2	11.65	10.33	11.74
Aar41392	1.01	1.73	2.13	1.11	1.21	0.67	1.12	2.03	1.49
Aar41393	8.35	9.29	9.16	3.24	2.39	2.62	4.38	3.21	2.41
Aar41394	28.73	35.45	30.45	33.88	20.3	22.42	35.31	36.51	39.7
Aar41401	0.02	0	0.04	0.03	0.02	0.07	0.01	0	0
Aar41403	1.54	1.97	2.28	0.74	1	0.28	0.65	1.51	1.96
Aar41404	5.38	5.63	6.23	3.78	5.12	3.17	1.1	2.64	2.71
Aar41405	3.98	5.46	4.72	0.39	0.65	0.83	0.33	0.78	0.34
Aar41407	27.46	31.4	29.4	18.92	14.34	13.82	12.71	12.69	12.87
Aar41408	0	0	0	0	0	0	0	0	0
Aar41409	0.84	0	0	0	0	0	0	0	0
Aar41410	0	0	0	0	0	0	0.03	0	0
Aar41411	0.28	0.1	0.09	0	0.09	0.15	0	0	0
Aar41413	0	0.16	0.15	0.12	0.11	0.52	0.76	0.08	0
Aar41414	2.23	3.99	4.08	6.68	7.98	5.91	1.51	0.96	0.91
Aar41416	2.71	2.84	3.19	0.86	0.46	0.51	0.11	0.28	0.23
Aar41417	0.81	0.95	1.12	0.18	0.68	0.22	1.32	0.71	0.61
Aar41418	0.16	0	0	0	0	0	0	0	0
Aar41419	15.14	16.74	19.46	7.52	9.3	8.82	19.67	14.21	11.42
Aar41420	12.22	15.28	17.54	11.7	11.94	11.96	12.24	5.96	5.28
Aar41421	0.05	0.25	0.14	0.24	0.41	0.14	0.09	0.05	0
Aar41423	1.6	2.35	4.2	0	0.98	0	0	0	0
Aar41424	0	0	0	0	0	0	0.12	0.1	0.29
Aar11777	0	0	0.17	0	0	0	0	0	0
Aar11779	0	0.04	0	0	0	0.11	0.02	0	0.08
Aar11780	19.03	23.61	24.51	16.08	15.58	16.23	19.96	12.9	15.35
Aar11781	0	0	0	0	0	0	0	0	0
Aar11783	0	0	0.67	1.15	0	0	0	0	0
Aar11784	0	0	0	0	0	0	0	0	0.29
Aar11786	0	0.14	0.06	0.08	0	0	0	0	0.21
Aar11787	0.59	1.06	0.67	0.5	1.02	0.57	0.48	0.81	0.61
Aar11793	0	0	0.05	0.06	0	0.15	0	0.1	0
Aar11795	0.3	0.17	0.18	0.29	0.65	0	0.1	0	0.56
Aar11799	0	0	0	0	0	0	0	0	0
Aar11802	0	0	0	0	0	0	0	0	0
Aar11832	1.11	1.18	0.78	0.74	2.02	1.2	0.09	0.14	0.25
Aar11833	1.35	1.29	1.19	0.38	0.34	0.56	0.11	0.15	0.25
Aar11834	0	21.39	40.48	0	0	51.65	0	0	0
Aar11835	0.69	0	1.09	0	0.44	0	0	0	0
Aar11837	0	0	0	0	0	0	0	0	0
Aar11844	16.79	16.49	17.44	8.76	9.87	6.48	4.07	6.32	6.92
Aar11845	3.52	4.19	3.92	1.67	1.28	1.43	0.44	0.8	0.55
Aar11847	1.18	1.6	1.36	3.92	6.09	4.86	0.11	0	0.08
Aar11848	0.05	0.17	0.16	0	0	0	0	0	0
Aar11852	17.24	23.53	24.27	20.7	32.13	20.36	32.19	39.09	42.16
Aar11854	1.44	1.29	1.39	0.79	0.53	0.71	1.02	1.24	1.37
Aar11856	14.46	16.67	17.61	13.48	13.19	12.61	17.94	19.46	16.68
Aar11858	0	0	0	0	0	0	39.63	0	0
Aar11859	7.23	6.89	7.67	7.07	9.31	6.9	2.45	1.86	2.63
Aar11860	0	0	0	0	0	0	0.29	0	0.12
Aar11861	8.89	10.14	10.2	10.54	10.88	10.99	3.97	3.98	3.1
Aar11862	31.25	34.24	38.19	21.69	28.44	21.38	28.25	29.57	30.15
Aar11863	1.67	3.36	3.04	3.28	3.46	1.74	2.24	2.38	2.4
Aar11864	3.06	1.86	3.7	4.51	2.87	1.93	0.38	1.58	1.59
Aar11866	0.33	0.06	0.11	0	0	0	0	0	0
Aar11868	4.23	5.04	5.1	1.96	2.99	1.78	2.77	3.26	3.73
Aar11869	13.3	17.81	15.17	13	12.12	12.53	4.17	5.29	6.03
Aar11871	4.95	5.46	7.66	2.06	2.67	1.47	0.25	0.55	0.77
Aar11872	36.85	45.52	45.92	40.93	45.92	31.18	68.09	65.69	72.75
Aar11873	16.26	18.88	19.97	23.25	21.56	21.89	26.42	26.05	26.51
Aar11874	0	0	0	0	0	0	0	0	0
Aar11875	0	0	0	0	0	0	0	0	0
Aar11877	18.66	27.15	26.83	24.43	24.2	23.15	21.14	38.03	37.59
Aar11879	0	0	0	0	0	0	0	0.03	0
Aar11880	0	0	0	0	0	0	0	0	0
Aar11884	0.18	0.47	0.65	0.19	0.85	0.48	0.18	0.05	0.03
Aar11885	0	0	0	0	0	0	0	0	0
Aar11887	3.99	4.72	5.52	3.11	2.96	2.81	4.42	4.29	4.78
Aar11889	8.44	10.31	10.85	4.19	7.94	5.58	17.15	18.15	18.69
Aar11890	10.42	10.12	10.57	4.02	4.81	4.46	1.73	3.38	4.6
Aar11892	0.66	0.63	0.51	0.05	0.23	0.12	0.03	0	0
Aar11893	0.28	0	0.52	0	0	0	0	0	0
Aar11894	1.01	1.79	2.1	1.59	1.85	1.85	9.49	8.02	6.09
Aar11895	4.58	5.34	6.12	4.43	3.58	4.7	2.79	3.9	3.91
Aar11896	0	0.22	0.2	0	0.2	0.68	0.31	0.28	0.54
Aar11897	26.17	25.89	22.85	24.05	20.1	17.05	7.77	18.4	17.93
Aar11899	0	0	0	0	0	0	0	0	0
Aar11901	0.85	1.02	0.86	0.37	0.44	0.43	1.19	0.82	0.9
Aar11902	2.68	1.92	2.13	2.56	2.98	3.18	6.18	7.17	6.76
Aar11906	35.78	39.19	40.45	24.81	31.4	34.19	7.73	9.13	10.24
Aar11907	39.8	63.73	46.08	52.95	30.97	35.33	21.05	17.75	21.78
Aar11908	2.15	4.49	4.92	3.23	3.31	3.25	5.74	3.35	2.61
Aar11909	0	0	0	0	0.14	0	0	0.04	0
Aar11914	0	0	0	0	0	0.28	0	0	0
Aar11916	59.27	72.54	79.04	63.28	70.01	50.05	77.13	62.34	65.01
Aar11917	0	0	0	0	0	0	0	0	0
Aar11918	0	0	0	0	0	0	0	0	0
Aar11921	1.18	1.97	1.02	0.82	0.55	0.25	0.83	0.56	0.27
Aar11922	7.23	9.06	11.02	5.6	7.46	5.7	9.92	7.95	8.13
Aar11923	144.02	162.27	84.62	162.43	43.37	78.35	136.04	77.35	78.79
Aar11925	2.01	3.02	4.12	1.87	2.02	1	0.42	0.67	0.88
Aar11926	8.01	37.77	41.7	43.08	26.59	52.27	1.74	0	0
Aar11928	0	0	0.16	0	0	0	0	0	0
Aar11930	80.51	97.57	108.66	84.41	97.49	82.25	153.96	141.48	144.14
Aar11931	0	0.36	0.1	0.6	1.68	1.1	1.63	0.13	0.12
Aar11932	0	0	0	0	0	0	0.11	0	0
Aar11935	0	0	0	0	0	0	0	0.32	0
Aar11934	16.62	18.93	23.31	11.12	19.41	12.37	6.94	12.94	12.81

## Sheet: Table S8
Table S8. The time-course differential expression gene (DEG) analysis comparing the red-skinned cultivar ‘ZHB’ with the green-skinned cultivar ‘ZLB’
ZHB vs. ZLB-S1-UP	ZHB vs. ZLB-S2-UP	ZHB vs. ZLB-S3-UP	ZHB vs. ZLB-S1-DOWN	ZHB vs. ZLB-S2-DOWN	ZHB vs. ZLB-S3-DOWN
Aar29838	Aar30433	Aar44595	Aar35795	Aar46008	Aar46008
Aar33841	Aar02301	Aar28694	novel.23981	novel.23982	novel.23982
Aar41681	Aar03631	Aar09184	novel.39232	novel.10438	novel.10438
Aar34538	Aar13788	Aar37467	Aar22126	novel.23981	novel.23981
Aar21000	Aar31224	Aar11463	novel.23982	Aar06234	Aar06234
Aar33549	Aar33725	Aar02356	novel.27017	Aar33584	Aar33584
Aar37232	Aar04386	novel.26539	novel.23031	Aar35795	Aar35795
Aar14859	Aar29426	Aar17918	novel.10053	novel.26668	novel.26668
Aar04472	Aar11510	Aar22591	novel.8055	Aar35476	Aar35476
Aar43213	Aar18007	Aar22422	Aar15608	Aar35473	Aar35473
Aar33011	Aar22648	Aar40651	Aar00192	Aar04481	Aar04481
Aar13578	Aar14974	novel.12926	Aar12782	novel.22459	novel.22459
novel.34605	Aar25553	Aar30868	Aar47013	Aar21361	Aar21361
Aar41086	Aar39252	Aar28972	Aar20563	Aar00192	Aar00192
Aar20344	Aar00019	Aar41600	Aar47472	Aar47323	Aar47323
Aar40030	Aar24206	Aar34007	novel.27015	novel.25098	novel.25098
Aar43201	Aar13121	Aar03247	Aar09858	Aar46080	Aar46080
Aar42482	novel.10917	novel.29154	Aar47835	Aar32162	Aar32162
Aar38852	Aar24709	Aar30893	Aar46080	novel.39350	novel.39350
Aar02558	Aar30729	Aar18203	Aar39415	Aar09858	Aar09858
Aar31797	Aar18393	Aar27811	Aar16969	Aar37961	Aar37961
Aar32387	Aar07955	Aar26623	novel.19198	Aar11544	Aar11544
Aar09449	Aar07540	Aar20592	novel.30958	Aar41462	Aar41462
novel.35181	Aar35775	Aar42860	Aar20056	Aar11159	Aar11159
Aar00234	Aar16559	Aar30184	Aar02855	Aar16485	Aar16485
novel.21567	Aar41974	Aar10132	novel.39130	novel.29866	novel.29866
Aar21618	Aar37235	Aar35279	Aar33193	novel.27017	novel.27017
Aar17694	Aar20000	Aar29239	novel.38912	novel.6458	novel.6458
Aar26203	Aar27131	novel.29468	novel.27019	Aar20927	Aar20927
novel.1733	Aar39946	Aar24879	Aar14125	Aar34216	Aar34216
Aar42999	Aar03628	Aar20190	Aar30210	novel.37918	novel.37918
Aar28748	Aar11455	Aar19624	Aar24658	Aar28237	Aar28237
Aar07143	novel.35336	Aar16301	novel.24981	Aar02855	Aar02855
Aar19801	Aar16058	Aar13823	novel.2638	Aar36308	Aar36308
Aar12441	Aar05922	novel.3153	novel.29201	Aar16148	Aar16148
Aar30694	Aar22386	novel.25277	novel.3066	novel.25099	novel.25099
Aar07576	Aar15102	Aar17151	Aar17255	Aar47013	Aar47013
Aar29169	Aar23319	Aar43478	Aar41094	Aar47835	Aar47835
Aar01065	Aar22702	Aar00245	Aar41573	novel.24981	novel.24981
Aar05250	Aar21757	Aar14812	Aar09573	Aar05895	Aar05895
Aar12622	Aar32289	novel.1311	novel.8874	novel.35888	novel.35888
novel.13081	Aar12341	Aar32044	Aar21398	Aar33193	Aar33193
Aar04701	novel.2855	Aar43201	Aar22724	Aar22724	Aar22724
Aar42595	novel.30874	Aar00421	novel.4542	novel.19198	novel.19198
Aar19718	Aar30164	Aar03177	Aar09466	Aar02745	Aar02745
Aar18576	Aar11364	Aar04167	novel.32318	Aar31561	Aar31561
Aar36758	Aar32515	Aar28204	Aar44716	novel.325	novel.325
Aar08631	Aar25729	novel.27160	Aar10352	novel.37289	novel.37289
Aar33477	Aar15774	Aar16305	novel.19283	Aar10352	Aar10352
Aar12717	Aar32284	Aar41617	Aar04244	Aar07403	Aar07403
Aar36825	Aar06911	Aar16541	Aar26172	Aar22344	Aar22344
Aar20953	Aar14525	Aar22950	Aar29909	Aar01562	Aar01562
Aar13543	Aar33413	Aar28776	Aar26173	novel.30684	novel.30684
Aar38182	Aar00564	Aar30930	Aar15820	Aar21398	Aar21398
Aar36222	Aar33756	Aar06668	Aar41462	novel.38912	novel.38912
Aar16023	novel.22389	Aar13788	Aar45488	novel.20467	novel.20467
Aar14787	Aar03552	novel.16370	Aar42899	Aar12227	Aar12227
Aar43109	Aar39589	Aar35164	Aar04269	Aar41744	Aar41744
Aar13864	Aar17289	Aar29884	Aar15712	Aar26339	Aar26339
Aar05805	Aar05317	Aar21108	Aar37059	Aar29723	Aar29723
Aar19182	Aar16346	Aar14637	novel.39669	Aar17800	Aar17800
Aar07460	Aar07600	Aar43995	Aar21743	novel.18121	novel.18121
Aar44424	Aar30940	Aar13777	Aar42788	Aar24314	Aar24314
Aar38591	Aar33497	Aar14140	Aar36819	novel.27020	novel.27020
Aar20230	Aar36117	Aar29199	Aar27609	novel.12641	novel.12641
Aar21985	Aar26507	Aar05821	Aar37571	Aar22722	Aar22722
Aar06320	Aar30973	Aar20610	novel.30684	Aar42898	Aar42898
Aar18545	Aar23036	Aar27733	Aar41065	novel.11352	novel.11352
Aar06303	Aar10124	Aar28819	novel.39174	novel.8874	novel.8874
Aar32789	Aar08439	Aar24624	novel.39715	Aar22126	Aar22126
Aar00885	Aar24012	Aar36393	Aar21706	Aar42788	Aar42788
Aar33554	Aar28951	Aar26629	Aar33584	Aar09617	Aar09617
Aar37422	Aar22180	novel.39110	Aar12613	novel.38062	novel.38062
Aar39950	Aar12128	Aar29192	novel.6458	Aar18076	Aar18076
Aar06544	novel.10653	Aar00129	novel.18058	novel.29201	novel.29201
Aar23875	Aar34958	Aar03759	novel.27018	novel.23031	novel.23031
Aar39594	Aar09017	Aar41354	Aar02916	Aar24481	Aar24481
Aar17497	Aar06786	novel.28688	novel.29866	Aar29909	Aar29909
Aar27001	Aar24893	novel.34886	Aar11711	Aar28502	Aar28502
Aar43181	Aar46067	Aar33543	Aar36308	novel.34151	novel.34151
Aar27437	novel.11607	Aar17032	Aar28720	Aar15608	Aar15608
Aar15334	Aar08468	Aar28695	Aar42469	novel.8055	novel.8055
Aar39208	novel.14953	Aar32686	Aar47193	Aar07466	Aar07466
Aar35058	Aar26370	Aar14168	Aar16485	Aar33597	Aar33597
Aar12332	Aar01016	Aar40189	Aar32381	Aar39415	Aar39415
Aar26426	Aar12997	Aar44919	novel.15581	Aar43192	Aar43192
Aar11260	Aar34845	Aar27812	novel.33434	novel.39130	novel.39130
Aar40620	novel.27818	Aar02971	Aar23334	Aar46098	Aar46098
Aar25949	Aar44866	novel.24020	Aar40842	Aar40842	Aar40842
Aar43166	Aar08071	Aar24956	Aar28237	novel.38180	novel.38180
Aar38567	Aar03913	Aar15629	novel.27438	Aar14125	Aar14125
Aar13154	Aar32632	Aar01049	Aar03153	Aar16723	Aar16723
Aar16611	Aar03373	Aar27475	Aar17858	Aar41065	Aar41065
Aar34425	Aar05488	Aar47395	Aar33288	Aar16969	Aar16969
Aar04411	Aar37305	Aar22898	Aar34216	Aar33594	Aar33594
Aar32650	novel.4303	Aar24415	Aar27790	novel.15728	novel.15728
Aar40365	Aar29613	Aar36969	novel.37918	Aar41094	Aar41094
Aar43050	Aar25567	Aar12377	novel.25098	Aar36163	Aar36163
Aar03932	Aar05437	novel.7061	Aar36653	novel.20720	novel.20720
Aar39331	Aar18826	Aar42012	novel.12773	Aar07285	Aar07285
Aar25350	Aar23718	Aar34663	Aar20444	novel.38455	novel.38455
Aar21732	Aar19842	novel.15342	novel.31212	Aar42121	Aar42121
Aar01908	novel.32772	Aar15190	novel.11147	Aar45636	Aar45636
novel.23941	Aar12495	Aar00194	Aar33594	novel.11869	novel.11869
Aar37736	Aar10216	Aar30033	novel.28237	Aar16491	Aar16491
Aar28448	Aar10069	Aar15351	Aar25204	Aar44254	Aar44254
Aar17798	Aar05894	novel.15313	novel.9532	novel.38275	novel.38275
Aar29364	Aar44860	Aar13825	Aar46008	novel.3066	novel.3066
Aar16980	Aar40864	Aar35146	Aar36144	Aar19916	Aar19916
Aar11246	Aar41361	Aar36829	Aar36652	Aar32097	Aar32097
Aar28982	Aar32621	novel.2680	Aar22065	Aar30116	Aar30116
Aar09931	Aar08802	Aar09809	novel.19345	Aar22827	Aar22827
Aar17879	Aar41934	Aar39600	Aar41748	Aar04819	Aar04819
Aar24772	Aar30503	Aar27013	Aar24982	Aar17255	Aar17255
Aar37488	Aar00083	novel.9745	novel.32018	novel.568	novel.568
Aar29421	novel.1231	Aar38991	novel.21513	novel.29126	novel.29126
Aar09414	Aar09472	Aar09165	Aar25251	Aar03914	Aar03914
Aar39228	Aar32004	Aar44403	Aar13817	novel.27019	novel.27019
Aar29596	Aar41179	Aar22350	Aar05895	Aar37845	Aar37845
Aar30485	Aar25512	Aar31223	Aar11527	novel.25824	novel.25824
Aar22159	Aar05133	Aar17105	Aar14153	novel.25608	novel.25608
Aar17651	Aar22096	Aar00664	novel.31198	Aar21781	Aar21781
Aar10159	Aar44019	novel.2317	Aar46687	Aar20444	Aar20444
Aar19473	novel.21597	Aar26539	novel.22459	Aar22065	Aar22065
Aar26067	Aar41634	Aar07681	Aar33583	Aar40521	Aar40521
Aar17027	Aar34452	Aar22641	novel.1715	Aar36209	Aar36209
Aar30594	novel.2718	novel.16273	Aar13815	novel.35455	novel.35455
Aar01309	Aar33352	Aar26107	Aar29132	Aar37962	Aar37962
Aar27659	Aar42845	novel.24034	Aar21361	novel.967	novel.967
Aar39230	novel.17583	Aar28017	Aar11544	Aar06023	Aar06023
Aar38592	Aar43987	Aar18077	Aar18076	Aar42469	Aar42469
Aar05832	novel.5923	novel.20774	novel.9862	Aar40010	Aar40010
Aar21210	Aar25180	Aar36812	Aar42470	Aar22654	Aar22654
Aar22512	novel.31476	Aar33837	Aar04201	Aar41833	Aar41833
Aar28051	Aar30933	Aar25839	Aar09629	Aar10056	Aar10056
Aar22022	Aar21300	Aar40113	novel.20467	Aar35776	Aar35776
Aar14221	Aar37805	Aar15846	Aar31017	novel.1715	novel.1715
Aar02105	Aar23805	Aar40823	Aar40896	Aar08968	Aar08968
Aar29609	novel.14106	Aar19816	Aar30289	Aar17545	Aar17545
Aar26238	Aar38696	novel.16515	Aar34085	novel.39174	novel.39174
Aar43247	Aar00546	Aar43502	Aar37845	Aar14998	Aar14998
Aar10500	Aar02727	Aar19424	Aar41905	Aar18495	Aar18495
Aar16907	novel.20169	Aar45027	Aar09617	novel.19283	novel.19283
Aar23138	Aar11985	Aar01991	Aar30582	Aar25368	Aar25368
Aar02437	Aar37349	Aar29771	novel.25824	Aar12239	Aar12239
Aar06534	Aar13093	Aar40701	Aar36141	Aar07907	Aar07907
Aar41022	Aar18338	novel.27605	Aar46330	Aar15712	Aar15712
Aar20726	Aar04316	Aar45046	novel.19577	novel.4534	novel.4534
Aar01166	Aar32569	novel.14231	novel.34876	novel.21513	novel.21513
Aar28351	Aar26573	novel.1585	novel.38180	Aar30085	Aar30085
Aar29308	Aar03406	Aar43202	Aar22722	novel.1835	novel.1835
Aar28312	novel.6945	Aar12771	Aar12216	novel.1032	novel.1032
Aar10696	Aar28119	Aar03087	novel.37855	Aar18929	Aar18929
Aar18349	Aar30806	Aar45424	Aar28350	Aar38247	Aar38247
Aar23646	Aar10003	Aar36495	Aar10719	Aar05155	Aar05155
Aar38771	Aar39994	Aar44551	Aar23335	Aar25251	Aar25251
Aar23401	Aar04353	Aar20818	novel.11352	Aar09629	Aar09629
Aar44600	Aar18780	novel.34788	novel.4534	Aar06696	Aar06696
Aar00636	Aar16545	Aar24106	novel.568	Aar10719	Aar10719
Aar43534	Aar39004	Aar16819	novel.38203	Aar14449	Aar14449
Aar17706	Aar16304	Aar34583	novel.5998	Aar28507	Aar28507
Aar03040	Aar17395	novel.25586	novel.31879	Aar31932	Aar31932
Aar08384	Aar43652	Aar27721	novel.22250	Aar22074	Aar22074
Aar34039	novel.26658	Aar00949	Aar12611	Aar37059	Aar37059
Aar19600	Aar32326	novel.13040	novel.22909	Aar29132	Aar29132
Aar44930	Aar28075	Aar38088	Aar33580	Aar04495	Aar04495
Aar02333	Aar05345	Aar13694	novel.38275	Aar45590	Aar45590
Aar03244	Aar17215	Aar28385	Aar41744	novel.5735	novel.5735
Aar02284	Aar04513	novel.10406	novel.13611	Aar26541	Aar26541
Aar30017	Aar03608	Aar14002	Aar34015	novel.23938	novel.23938
Aar22626	Aar22233	Aar44250	novel.24424	novel.30723	novel.30723
Aar25124	Aar42519	novel.22219	Aar33597	Aar20928	Aar20928
Aar14151	Aar22088	Aar41048	Aar09211	Aar39538	Aar39538
Aar17806	Aar21222	Aar14458	Aar20286	novel.4723	novel.4723
Aar14661	novel.30466	Aar15332	novel.9910	Aar28174	Aar28174
Aar43392	Aar42222	Aar42521	Aar23416	Aar46330	Aar46330
Aar10848	Aar00822	Aar34365	Aar14098	novel.12403	novel.12403
Aar18821	Aar10821	Aar33693	novel.8054	Aar36364	Aar36364
Aar25996	Aar13713	Aar21300	novel.32489	Aar13975	Aar13975
Aar43790	Aar07014	Aar02133	novel.34934	Aar15951	Aar15951
Aar18359	novel.10825	Aar23877	Aar17800	Aar02916	Aar02916
novel.5298	Aar03468	Aar04021	Aar02854	Aar14999	Aar14999
Aar32411	Aar36811	Aar16040	Aar02513	novel.14103	novel.14103
Aar36633	Aar05144	Aar21979	Aar25368	Aar11656	Aar11656
Aar41839	novel.1195	Aar18027	novel.30901	Aar17669	Aar17669
Aar44880	Aar33391	novel.12581	Aar28507	novel.19174	novel.19174
Aar06575	Aar26249	Aar16923	novel.38204	Aar33583	Aar33583
Aar04271	novel.12283	Aar14245	Aar24479	Aar00829	Aar00829
Aar35478	Aar17177	Aar15411	novel.27055	Aar16753	Aar16753
Aar30844	Aar19252	Aar30744	Aar34052	Aar10373	Aar10373
Aar37421	Aar24153	Aar43962	Aar06023	novel.31879	novel.31879
Aar07241	Aar15457	Aar13114	novel.31313	Aar08279	Aar08279
Aar14621	Aar15859	Aar17575	Aar28558	Aar27087	Aar27087
Aar30487	Aar22999	novel.11767	Aar41164	Aar41587	Aar41587
Aar33230	Aar13332	Aar37259	Aar06175	Aar27790	Aar27790
Aar29693	Aar41436	Aar14373	novel.38062	novel.32018	novel.32018
Aar19284	Aar24246	Aar43449	Aar29723	Aar25830	Aar25830
Aar43853	Aar18589	Aar20660	novel.30900	Aar02845	Aar02845
Aar20376	Aar36489	Aar18671	Aar35608	Aar13817	Aar13817
Aar18767	Aar24643	Aar08510	Aar35546	Aar27208	Aar27208
Aar38881	Aar25604	Aar29141	Aar40708	novel.1228	novel.1228
Aar24504	Aar26996	Aar05395	novel.29230	Aar40896	Aar40896
Aar01012	Aar08843	Aar11243	Aar47323	Aar22333	Aar22333
Aar23975	novel.10794	Aar18026	Aar24678	Aar26706	Aar26706
Aar00379	Aar06692	Aar36456	Aar26244	Aar12216	Aar12216
Aar18205	Aar38070	Aar40968	Aar28502	Aar08325	Aar08325
Aar07855	Aar26934	Aar30418	Aar14557	Aar44428	Aar44428
Aar08741	Aar18458	Aar04459	novel.20526	novel.10788	novel.10788
Aar27587	novel.17797	Aar06256	Aar24481	Aar41164	Aar41164
Aar29555	Aar08320	Aar19352	novel.14337	novel.17835	novel.17835
Aar27804	Aar36052	novel.26846	novel.27020	Aar42365	Aar42365
novel.8532	Aar22375	Aar41401	novel.22318	Aar20840	Aar20840
Aar09897	Aar20611	Aar06257	novel.1835	Aar34015	Aar34015
Aar10630	novel.9023	Aar00809	Aar33577	novel.38204	novel.38204
Aar30392	novel.15407	Aar16313	Aar07403	Aar03976	Aar03976
Aar06824	Aar34398	Aar19923	Aar41958	Aar40578	Aar40578
Aar13979	Aar10843	Aar25810	Aar34895	novel.5747	novel.5747
Aar11934	Aar00148	Aar16566	Aar10030	novel.2378	novel.2378
Aar07312	Aar44615	Aar06202	Aar24725	Aar40977	Aar40977
Aar25047	Aar26116	Aar02914	Aar40524	novel.36188	novel.36188
Aar33741	Aar26927	Aar05422	novel.20720	Aar35499	Aar35499
Aar24387	Aar22208	novel.36559	Aar08325	novel.5664	novel.5664
Aar06197	Aar13059	Aar19709	novel.32024	Aar25572	Aar25572
Aar34592	Aar09467	Aar03468	Aar10056	novel.8631	novel.8631
Aar09747	Aar30586	Aar40176	Aar06147	Aar23416	Aar23416
Aar30042	Aar37963	Aar04399	Aar25129	Aar26151	Aar26151
Aar07846	Aar36183	Aar28531	Aar33398	Aar16823	Aar16823
Aar19282	Aar08800	Aar29423	Aar46098	Aar15568	Aar15568
Aar02541	Aar08862	Aar13074	Aar09210	Aar03306	Aar03306
Aar00427	Aar35593	Aar41110	novel.29963	Aar13685	Aar13685
Aar08287	Aar25714	Aar21580	Aar42898	Aar30582	Aar30582
Aar12302	Aar14830	Aar40617	Aar03938	Aar04269	Aar04269
Aar27217	Aar06063	Aar30471	Aar44414	novel.13625	novel.13625
Aar14396	Aar00899	Aar13143	novel.5735	novel.24983	novel.24983
Aar12893	Aar24310	novel.29378	Aar02120	Aar20563	Aar20563
Aar44662	Aar26600	Aar37226	novel.31379	Aar11527	Aar11527
Aar02826	Aar07953	Aar05335	Aar21781	novel.27015	novel.27015
novel.15291	Aar16845	Aar24623	novel.11444	novel.36823	novel.36823
Aar23744	Aar06921	Aar09115	Aar13762	novel.34876	novel.34876
Aar14393	Aar33176	novel.23509	novel.4352	Aar37862	Aar37862
Aar38583	Aar44858	novel.3436	novel.4237	Aar06895	Aar06895
Aar24746	Aar28427	Aar13958	Aar02868	Aar29011	Aar29011
Aar16355	Aar27978	Aar41493	novel.37393	Aar33580	Aar33580
Aar41690	Aar33385	Aar22540	Aar42782	Aar28350	Aar28350
Aar05421	Aar13113	Aar36139	Aar01517	Aar27814	Aar27814
Aar22350	Aar27157	Aar04585	Aar20589	Aar18948	Aar18948
Aar10861	Aar03982	Aar33106	novel.25875	Aar26172	Aar26172
Aar02428	Aar28897	Aar27697	Aar12712	Aar41832	Aar41832
Aar09475	Aar00833	Aar43130	Aar15913	Aar41919	Aar41919
Aar43245	Aar14146	Aar30738	Aar03976	Aar37311	Aar37311
novel.9423	novel.4210	Aar04442	Aar13718	Aar25248	Aar25248
Aar38690	Aar36385	Aar21715	Aar15723	Aar35469	Aar35469
Aar30761	Aar27543	novel.10813	Aar03841	Aar33577	Aar33577
Aar26245	Aar44071	Aar09380	Aar25572	Aar33587	Aar33587
Aar00036	Aar08744	Aar06856	Aar11795	novel.3467	novel.3467
Aar44899	Aar07345	Aar32066	Aar23812	novel.11147	novel.11147
Aar06322	Aar41947	Aar35003	novel.2247	Aar26173	Aar26173
Aar22387	Aar05534	Aar35443	novel.39350	Aar03425	Aar03425
Aar32581	novel.32033	Aar18893	Aar20446	Aar19483	Aar19483
Aar28248	Aar23543	Aar38384	Aar45644	novel.33206	novel.33206
Aar16214	novel.29008	Aar04406	Aar09782	Aar28304	Aar28304
Aar41141	Aar28320	Aar07114	novel.22868	novel.16895	novel.16895
Aar23167	Aar04203	Aar14470	novel.34835	Aar40750	Aar40750
Aar27402	Aar36536	Aar14290	novel.25806	Aar03978	Aar03978
Aar43923	Aar37706	novel.35244	novel.17666	novel.1969	novel.1969
Aar30534	Aar36628	Aar01817	Aar01501	novel.39158	novel.39158
Aar41840	novel.26430	Aar05116	novel.35276	Aar20767	Aar20767
Aar10561	Aar35438	Aar05176	novel.4856	Aar34825	Aar34825
Aar03838	Aar13501	novel.19734	Aar25146	Aar23812	Aar23812
Aar07242	Aar13550	Aar41736	Aar40578	novel.22291	novel.22291
Aar23736	Aar34493	Aar09658	Aar24291	Aar41026	Aar41026
Aar19003	Aar42818	Aar39370	Aar37355	Aar14720	Aar14720
Aar00776	Aar02724	Aar39218	Aar03151	Aar37537	Aar37537
Aar23159	Aar20188	Aar35186	Aar10880	novel.22995	novel.22995
Aar12339	Aar42150	Aar10262	novel.1228	novel.21554	novel.21554
Aar00457	Aar02180	Aar18433	Aar29741	Aar19926	Aar19926
Aar33946	Aar14751	Aar08082	Aar01100	novel.9910	novel.9910
Aar28298	Aar41763	novel.23809	Aar28352	Aar46150	Aar46150
Aar00707	Aar19301	Aar34958	Aar24247	Aar05175	Aar05175
Aar22139	Aar43276	Aar08427	Aar19091	Aar06233	Aar06233
Aar27291	Aar05168	Aar36761	Aar35349	Aar22284	Aar22284
Aar33489	Aar03583	novel.20310	Aar14547	novel.25391	novel.25391
Aar29080	Aar45341	Aar44136	novel.24415	novel.18058	novel.18058
Aar17329	Aar35253	Aar29246	novel.19951	Aar30289	Aar30289
Aar44270	novel.7128	Aar44198	Aar42745	Aar03380	Aar03380
Aar11428	Aar10103	Aar28169	Aar04644	Aar08221	Aar08221
Aar10729	Aar32826	Aar33321	Aar22333	Aar14098	Aar14098
Aar17753	Aar26157	Aar12674	Aar36542	Aar01789	Aar01789
Aar47560	Aar07808	Aar38537	Aar25248	Aar47840	Aar47840
Aar09506	Aar15965	Aar03448	Aar34591	Aar25606	Aar25606
Aar36657	Aar21334	Aar02575	Aar01937	novel.38085	novel.38085
Aar05965	novel.1734	Aar36815	Aar36416	novel.32489	novel.32489
Aar29793	novel.10611	Aar40430	novel.32697	Aar11505	Aar11505
Aar00726	Aar15463	Aar05575	Aar26339	Aar35811	Aar35811
Aar37742	Aar46240	Aar13035	Aar24522	Aar32381	Aar32381
Aar15074	Aar15351	Aar19844	novel.24259	Aar41831	Aar41831
Aar03269	Aar28787	novel.6397	Aar06501	novel.31256	novel.31256
Aar02578	novel.13993	Aar43528	novel.5747	Aar00074	Aar00074
Aar27809	Aar36184	Aar36355	novel.247	Aar35608	Aar35608
Aar14379	Aar17004	Aar34946	Aar23741	Aar04244	Aar04244
Aar26491	Aar13243	Aar20122	Aar27622	Aar09210	Aar09210
Aar39426	Aar05951	Aar04594	Aar28280	Aar23429	Aar23429
Aar03581	Aar35824	Aar23942	Aar10485	Aar31669	Aar31669
Aar44416	novel.6875	Aar01295	novel.36824	novel.31198	novel.31198
Aar06778	Aar25184	Aar21808	Aar44528	Aar34489	Aar34489
novel.19565	Aar11750	Aar29408	Aar08905	Aar01382	Aar01382
Aar19257	Aar11039	Aar19119	Aar36364	novel.1688	novel.1688
Aar15573	Aar22083	novel.1460	Aar06249	Aar18911	Aar18911
Aar35492	Aar35443	Aar38154	Aar20887	Aar25651	Aar25651
Aar25501	Aar33323	Aar23577	novel.24587	Aar36335	Aar36335
Aar18638	Aar15101	Aar12897	Aar36091	novel.32113	novel.32113
Aar30687	Aar01845	Aar26155	Aar06041	Aar26244	Aar26244
Aar03667	Aar32247	novel.5880	Aar13453	novel.15581	novel.15581
Aar06311	Aar22001	novel.23058	Aar02485	Aar24183	Aar24183
Aar38010	Aar00535	Aar44336	novel.13625	novel.30900	novel.30900
Aar31447	Aar28879	Aar26415	Aar08279	Aar18921	Aar18921
Aar43145	novel.30087	Aar37483	Aar42129	Aar27414	Aar27414
Aar01399	Aar06179	Aar03078	Aar09118	novel.4237	novel.4237
Aar43297	Aar17182	Aar18954	Aar43871	Aar02854	Aar02854
Aar03640	Aar36706	Aar28829	novel.31538	Aar31453	Aar31453
Aar07317	Aar43886	Aar36664	Aar40852	novel.29664	novel.29664
Aar16277	Aar12995	Aar14181	Aar24183	novel.11016	novel.11016
Aar32912	Aar15317	novel.34389	Aar39552	Aar18925	Aar18925
novel.35377	Aar07079	Aar41364	novel.32869	Aar23262	Aar23262
Aar32468	Aar27721	novel.28651	novel.26199	Aar29286	Aar29286
Aar02034	Aar15127	Aar06844	Aar45030	novel.9528	novel.9528
Aar21229	Aar33798	Aar07216	Aar15132	Aar26280	Aar26280
Aar34588	novel.5818	Aar09029	Aar35710	Aar08348	Aar08348
Aar09916	Aar17583	Aar10656	Aar12617	Aar12178	Aar12178
Aar41197	novel.32842	Aar38251	Aar27525	Aar24908	Aar24908
Aar06941	Aar02525	Aar03752	novel.27448	novel.26520	novel.26520
Aar03598	Aar07114	Aar26721	novel.967	Aar43128	Aar43128
Aar04956	Aar01964	Aar04112	Aar30201	novel.15947	novel.15947
Aar07768	Aar13976	Aar02025	Aar13703	novel.34383	novel.34383
Aar29030	Aar24367	Aar03791	Aar33586	Aar20462	Aar20462
Aar35836	Aar30298	Aar11860	Aar20819	Aar33288	Aar33288
Aar28896	Aar32391	Aar02563	novel.10314	novel.17666	novel.17666
Aar38228	Aar30580	Aar47564	novel.38085	Aar07351	Aar07351
Aar22840	Aar06132	Aar43211	Aar12940	Aar44440	Aar44440
Aar06452	Aar41893	Aar07704	Aar19126	novel.4853	novel.4853
Aar40079	Aar42227	Aar43040	Aar38894	novel.5998	novel.5998
Aar19759	Aar37269	novel.15231	novel.13925	novel.2186	novel.2186
Aar18561	Aar18477	Aar15267	novel.486	novel.157	novel.157
Aar02794	Aar05316	Aar25191	Aar05155	Aar24252	Aar24252
Aar23640	Aar00999	Aar41409	novel.8631	Aar28352	Aar28352
Aar38378	novel.18228	Aar38198	Aar32257	Aar05526	Aar05526
Aar12331	Aar26427	Aar00617	Aar14459	Aar40234	Aar40234
Aar01432	Aar18885	novel.25359	Aar27091	Aar43138	Aar43138
Aar11460	Aar29257	Aar26370	Aar37115	novel.11245	novel.11245
Aar04082	Aar41772	novel.30224	novel.3467	novel.36824	novel.36824
Aar24043	Aar12742	novel.10745	Aar02776	novel.32024	novel.32024
Aar07565	Aar20039	Aar33468	Aar35499	novel.23157	novel.23157
Aar13963	novel.23332	Aar08878	Aar18391	Aar10838	Aar10838
Aar38033	Aar20027	Aar29827	Aar24114	novel.2901	novel.2901
Aar25637	Aar29607	Aar21462	Aar13813	Aar03307	Aar03307
Aar06526	Aar09694	Aar30938	novel.16646	Aar38161	Aar38161
Aar03475	novel.18080	Aar14120	Aar21792	Aar34079	Aar34079
Aar37298	Aar45439	Aar11216	Aar22645	Aar19723	Aar19723
Aar41153	Aar24284	Aar33696	Aar27208	Aar21599	Aar21599
Aar20863	Aar01338	novel.11083	novel.30723	Aar00960	Aar00960
Aar40390	Aar37102	Aar27750	Aar06214	Aar01980	Aar01980
Aar11060	Aar13673	Aar47800	Aar31422	novel.33434	novel.33434
Aar26908	Aar04403	Aar34055	Aar38161	Aar02777	Aar02777
Aar01767	Aar13080	Aar11665	novel.4723	Aar14153	Aar14153
Aar41907	Aar32203	Aar24294	Aar02881	Aar36668	Aar36668
Aar21004	Aar37422	Aar01888	Aar01518	Aar37115	Aar37115
Aar36579	Aar33659	Aar08349	Aar28785	novel.2377	novel.2377
Aar05505	Aar47174	Aar09902	novel.25608	Aar42356	Aar42356
Aar02877	Aar20654	Aar26446	Aar14116	Aar24414	Aar24414
Aar23650	Aar14852	Aar08644	novel.7203	novel.25096	novel.25096
Aar35041	novel.21779	Aar33529	novel.8756	Aar04456	Aar04456
Aar34724	Aar20280	Aar22096	Aar14998	novel.20941	novel.20941
Aar04264	Aar39647	Aar16272	Aar17669	novel.33843	novel.33843
Aar07613	Aar20739	novel.25145	Aar34374	Aar10030	Aar10030
Aar13261	Aar09378	Aar12215	Aar02309	Aar34795	Aar34795
Aar40102	Aar20035	Aar00974	Aar36992	Aar35609	Aar35609
Aar42218	novel.21046	Aar04565	Aar01849	novel.22247	novel.22247
Aar04034	Aar32297	Aar33551	Aar16148	Aar11795	Aar11795
Aar09972	Aar43125	Aar29680	novel.23408	Aar06125	Aar06125
Aar34448	Aar37653	Aar01032	Aar37236	novel.22149	novel.22149
Aar22252	Aar11464	Aar21015	novel.12403	Aar41573	Aar41573
Aar42381	Aar19507	Aar12230	Aar06125	Aar13412	Aar13412
Aar23479	Aar08703	Aar13127	novel.7060	Aar34374	Aar34374
Aar05121	Aar40574	Aar31265	Aar13886	Aar08013	Aar08013
Aar30387	Aar30346	Aar43314	Aar08282	Aar33233	Aar33233
Aar05056	Aar10722	Aar33680	Aar02654	Aar44016	Aar44016
Aar06643	Aar22354	Aar10950	novel.36472	novel.10314	novel.10314
Aar39736	Aar39626	Aar12989	Aar20462	Aar23456	Aar23456
Aar29209	Aar18878	Aar02129	Aar44130	Aar10204	Aar10204
Aar25406	novel.20848	Aar29570	Aar23818	Aar37346	Aar37346
Aar19371	Aar43571	Aar10804	novel.325	Aar14116	Aar14116
Aar38144	Aar16245	Aar15546	novel.34286	Aar25582	Aar25582
Aar14912	Aar15957	Aar38187	novel.2901	Aar17858	Aar17858
Aar12459	Aar16959	Aar31736	Aar39743	Aar06147	Aar06147
Aar39248	Aar30638	Aar09871	Aar28133	novel.16646	novel.16646
Aar41591	Aar38771	Aar23444	Aar31411	Aar34052	Aar34052
Aar30729	Aar13848	novel.35155	Aar04270	Aar20056	Aar20056
Aar06516	Aar07417	Aar24246	novel.36509	Aar19763	Aar19763
Aar24644	Aar34453	Aar35887	novel.34608	Aar01403	Aar01403
Aar24135	Aar26595	Aar01058	Aar41348	Aar15335	Aar15335
Aar17530	Aar36531	novel.35754	Aar37971	novel.4679	novel.4679
Aar00317	Aar44161	novel.1194	novel.22205	novel.4596	novel.4596
Aar07898	Aar25124	Aar12093	Aar34153	Aar29748	Aar29748
Aar10158	Aar29040	Aar10480	Aar07415	Aar20887	Aar20887
Aar35692	Aar39952	Aar35270	Aar47028	Aar00702	Aar00702
Aar31134	Aar06591	Aar15271	Aar32583	Aar39887	Aar39887
Aar03711	Aar30068	novel.4268	Aar39553	Aar28649	Aar28649
Aar17641	Aar28588	Aar18753	Aar04493	novel.13850	novel.13850
Aar23622	Aar38349	Aar00556	Aar02124	novel.7083	novel.7083
Aar14731	Aar17226	Aar42655	Aar31957	Aar15913	Aar15913
Aar03542	Aar09647	Aar12729	novel.9885	Aar09576	Aar09576
Aar18645	Aar19976	Aar30968	Aar30072	novel.25806	novel.25806
Aar13775	Aar10020	Aar43493	novel.29664	Aar43796	Aar43796
Aar22804	Aar12760	Aar37828	novel.18980	Aar05849	Aar05849
Aar32053	Aar06375	Aar00095	Aar01382	Aar15723	Aar15723
Aar26218	Aar17566	Aar40897	novel.2876	Aar32793	Aar32793
Aar20488	Aar32653	Aar02196	novel.21554	Aar42899	Aar42899
Aar37218	Aar44912	novel.12539	Aar29702	Aar22189	Aar22189
Aar22664	Aar10636	Aar38006	Aar07601	Aar19126	Aar19126
Aar17572	Aar32291	Aar29323	novel.6892	Aar01501	Aar01501
Aar42044	Aar21387	Aar33634	Aar06119	Aar19807	Aar19807
Aar20202	Aar19407	novel.9475	Aar37554	Aar36012	Aar36012
Aar27957	Aar06640	Aar33985	Aar00611	Aar31261	Aar31261
Aar26632	Aar24378	Aar23939	Aar21599	novel.2334	novel.2334
Aar21150	Aar10371	Aar02248	Aar03648	Aar40138	Aar40138
Aar36527	Aar05341	Aar13893	novel.37775	Aar03316	Aar03316
Aar36011	Aar28764	Aar23825	Aar34778	Aar17598	Aar17598
Aar30047	Aar40232	Aar23324	Aar45590	Aar00560	Aar00560
Aar03432	Aar10823	Aar02504	novel.13850	novel.31503	novel.31503
Aar35716	Aar33560	Aar47487	Aar03425	Aar44544	Aar44544
Aar00918	Aar28755	novel.34956	Aar03914	Aar26296	Aar26296
Aar28525	novel.3899	Aar34722	Aar14349	Aar33586	Aar33586
Aar07446	novel.5291	Aar16721	novel.13153	Aar38633	Aar38633
Aar26406	Aar05780	Aar32971	Aar13211	Aar26953	Aar26953
Aar39418	Aar41773	Aar39652	Aar04968	Aar24411	Aar24411
Aar22864	Aar20318	novel.36140	Aar08558	Aar11711	Aar11711
Aar19553	Aar01273	Aar43005	Aar01101	Aar30142	Aar30142
Aar11079	Aar31974	Aar35636	Aar30151	Aar01611	Aar01611
Aar35271	Aar30188	Aar12501	novel.19344	Aar20445	Aar20445
Aar04695	Aar15221	Aar24342	Aar32364	novel.27226	novel.27226
Aar19789	Aar22866	Aar38127	novel.35230	novel.15968	novel.15968
Aar13410	Aar40530	novel.30938	Aar36394	Aar35453	Aar35453
Aar15911	Aar36855	novel.614	Aar08672	novel.29230	novel.29230
Aar01018	Aar03088	Aar12481	Aar33636	novel.27018	novel.27018
Aar04704	Aar27450	novel.2683	Aar10375	novel.3085	novel.3085
novel.36584	Aar24705	Aar41948	Aar07849	Aar04079	Aar04079
Aar41876	Aar34005	Aar27468	novel.34681	Aar18946	Aar18946
Aar17723	Aar10187	novel.1329	Aar30499	Aar22150	Aar22150
Aar13177	novel.19712	Aar41970	Aar17512	Aar08831	Aar08831
Aar38517	Aar42612	Aar41949	Aar36731	novel.32266	novel.32266
Aar28305	Aar10190	Aar22275	Aar03084	Aar31878	Aar31878
Aar02797	Aar23377	Aar35104	Aar27831	novel.26343	novel.26343
Aar17161	Aar30299	novel.21191	novel.26965	novel.2638	novel.2638
Aar40802	Aar33797	Aar26904	Aar33021	novel.32650	novel.32650
Aar03895	Aar30117	Aar44386	novel.1739	novel.27755	novel.27755
Aar27861	Aar07863	Aar00898	Aar11940	Aar38455	Aar38455
Aar31774	Aar30083	novel.22885	Aar00044	Aar44370	Aar44370
Aar17342	Aar13419	Aar42317	novel.5872	Aar43970	Aar43970
Aar34335	Aar38677	Aar24346	novel.3022	Aar01221	Aar01221
Aar24435	Aar33362	novel.32001	Aar40521	Aar38628	Aar38628
Aar08637	Aar26509	Aar19212	Aar36842	Aar38067	Aar38067
Aar03111	Aar27684	Aar39724	Aar38067	novel.28237	novel.28237
Aar20395	Aar21561	Aar10698	novel.17628	Aar05347	Aar05347
Aar24647	Aar40667	Aar42698	Aar29286	novel.31538	novel.31538
Aar18493	Aar21193	novel.31441	Aar17598	novel.25564	novel.25564
Aar28506	Aar03333	Aar14310	novel.29571	novel.12773	novel.12773
Aar14295	Aar40713	Aar35192	Aar29077	Aar17152	Aar17152
Aar04408	Aar34327	Aar05266	Aar37537	Aar36785	Aar36785
Aar26111	Aar13298	Aar14057	novel.12485	Aar05550	Aar05550
Aar26094	Aar28283	novel.13694	Aar14983	Aar19569	Aar19569
Aar08486	Aar33606	Aar00367	Aar14003	Aar22577	Aar22577
Aar04785	Aar38697	Aar12248	novel.27755	Aar35872	Aar35872
Aar25919	Aar01197	Aar07334	Aar20111	Aar27609	Aar27609
Aar29314	Aar37524	Aar31939	Aar23970	Aar27011	Aar27011
Aar01288	Aar04236	Aar16492	Aar21053	Aar13923	Aar13923
Aar22280	Aar26571	Aar40957	novel.23158	Aar03732	Aar03732
Aar20560	Aar25973	Aar43719	novel.2877	Aar09101	Aar09101
Aar34620	Aar11260	Aar19475	Aar36452	Aar30401	Aar30401
Aar43164	Aar30695	Aar07091	novel.23552	Aar11207	Aar11207
Aar27644	Aar12609	Aar35008	Aar43030	Aar23970	Aar23970
Aar00245	Aar10173	Aar14001	Aar22342	novel.27143	novel.27143
Aar38632	Aar32458	Aar29519	novel.7083	Aar36929	Aar36929
Aar29089	Aar08950	Aar27097	Aar43347	Aar41310	Aar41310
Aar16245	Aar04267	Aar12209	Aar05815	Aar32067	Aar32067
Aar31830	Aar34031	Aar36047	Aar24511	Aar43422	Aar43422
Aar10329	Aar12758	Aar15067	Aar28868	Aar47028	Aar47028
Aar38636	Aar38790	Aar45601	novel.33822	novel.34689	novel.34689
Aar32489	Aar11847	Aar41977	Aar25714	novel.29121	novel.29121
Aar13872	Aar29682	Aar09092	Aar34902	Aar41802	Aar41802
novel.5291	Aar26100	Aar40864	Aar00068	novel.31924	novel.31924
Aar05260	Aar10378	Aar19219	Aar33353	Aar16702	Aar16702
novel.35178	Aar33911	Aar18923	novel.27938	novel.23559	novel.23559
Aar06804	Aar00234	Aar33984	Aar39113	Aar28513	Aar28513
Aar32747	Aar06642	Aar12630	Aar44071	Aar19806	Aar19806
Aar18191	Aar08617	Aar31368	novel.17582	Aar06213	Aar06213
Aar44415	Aar03600	Aar47353	Aar33800	Aar14380	Aar14380
Aar42902	Aar13088	Aar26590	Aar41310	Aar24427	Aar24427
Aar26941	Aar29581	Aar29646	novel.2752	Aar29804	Aar29804
Aar27776	Aar18934	Aar41834	novel.15968	Aar45596	Aar45596
Aar38052	Aar28447	Aar28365	novel.11675	Aar27047	Aar27047
Aar10774	Aar45275	Aar07707	Aar31669	Aar04762	Aar04762
Aar14982	Aar26625	Aar00535	Aar37630	Aar38508	Aar38508
Aar04144	Aar15901	Aar27640	novel.1032	Aar17490	Aar17490
Aar17419	Aar36581	Aar28649	novel.4853	novel.4205	novel.4205
Aar18019	Aar13631	Aar00682	Aar47214	Aar09786	Aar09786
Aar14235	Aar25216	Aar21549	Aar32097	Aar22446	Aar22446
Aar06542	Aar16325	Aar44534	Aar21774	Aar08759	Aar08759
Aar33726	novel.1697	Aar43592	Aar10836	Aar00035	Aar00035
Aar35770	Aar40745	Aar07330	Aar08118	novel.10817	novel.10817
Aar18980	Aar43696	novel.31473	Aar18926	novel.8672	novel.8672
Aar21353	Aar17847	Aar05434	Aar42558	novel.10156	novel.10156
Aar21335	Aar44236	Aar30664	novel.4205	Aar31019	Aar31019
Aar06759	Aar39704	Aar33844	novel.31924	novel.22884	novel.22884
Aar14403	Aar32829	Aar46104	Aar16035	novel.9816	novel.9816
Aar32170	Aar43967	Aar41499	Aar36475	Aar12569	Aar12569
Aar06308	Aar43287	novel.9012	novel.21571	Aar24522	Aar24522
Aar34938	Aar21914	Aar27495	Aar37311	Aar34935	Aar34935
Aar14812	Aar26956	Aar35531	Aar18271	Aar36211	Aar36211
Aar16577	Aar01177	Aar32786	novel.10262	Aar21112	Aar21112
Aar12891	Aar24422	Aar07689	Aar00628	Aar36653	Aar36653
Aar05706	Aar09746	novel.9781	Aar09009	novel.36472	novel.36472
Aar29846	Aar15433	Aar39790	Aar29073	novel.25100	novel.25100
Aar20180	Aar09249	Aar38773	Aar13923	Aar36819	Aar36819
Aar27285	Aar14996	Aar20046	novel.23559	Aar37236	Aar37236
Aar03780	Aar10000	Aar25532	Aar35048	Aar01518	Aar01518
Aar09418	Aar17225	novel.14017	Aar20466	Aar03173	Aar03173
Aar14546	Aar11705	Aar33227	Aar40606	novel.13611	novel.13611
Aar08108	Aar23688	Aar37273	Aar00190	Aar14725	Aar14725
Aar29324	Aar20519	novel.35400	novel.16895	novel.10160	novel.10160
novel.3507	Aar13709	Aar23770	Aar08968	Aar10290	Aar10290
Aar31126	Aar22170	Aar15366	novel.12821	Aar41115	Aar41115
Aar34838	Aar32698	Aar01118	novel.25666	novel.6497	novel.6497
novel.25018	Aar43932	Aar10080	novel.12086	Aar35893	Aar35893
Aar06673	Aar17786	Aar38538	Aar30611	Aar34063	Aar34063
Aar08551	Aar35965	Aar45440	Aar17777	Aar41946	Aar41946
Aar14597	Aar23307	Aar17418	Aar39555	Aar01716	Aar01716
Aar01294	Aar22956	Aar10147	Aar35639	novel.16362	novel.16362
Aar12922	Aar08710	Aar44944	Aar37856	novel.35063	novel.35063
Aar04815	novel.14685	Aar08417	Aar02278	Aar29702	Aar29702
Aar28216	Aar06197	novel.37942	Aar02392	Aar33398	Aar33398
Aar41113	Aar44717	Aar25177	Aar30026	Aar09782	Aar09782
Aar40370	Aar25360	Aar31612	Aar31561	Aar34092	Aar34092
Aar06271	novel.17017	Aar27185	novel.3085	Aar44057	Aar44057
Aar02502	Aar00406	Aar35030	Aar18434	Aar16476	Aar16476
Aar30148	Aar39754	Aar19897	novel.22149	Aar15895	Aar15895
Aar01001	Aar31847	Aar08840	Aar39690	Aar02360	Aar02360
Aar21965	Aar06055	Aar27287	Aar19615	novel.6470	novel.6470
Aar13639	Aar11222	Aar38014	Aar28786	Aar12744	Aar12744
Aar29660	Aar01595	Aar14516	novel.27955	Aar33360	Aar33360
Aar44437	Aar13066	Aar35769	Aar04991	Aar39849	Aar39849
Aar09732	Aar30445	Aar38906	novel.32493	Aar17024	Aar17024
Aar40117	Aar35235	novel.8909	Aar35550	Aar36930	Aar36930
Aar35761	Aar06849	Aar13368	novel.36823	Aar13366	Aar13366
Aar39764	Aar03388	Aar39698	Aar34825	novel.1056	novel.1056
Aar40827	novel.3523	novel.36682	Aar11040	Aar24525	Aar24525
Aar37767	Aar25895	Aar22179	novel.20897	Aar23840	Aar23840
Aar34651	Aar27870	Aar29946	Aar30018	novel.24424	novel.24424
Aar29976	Aar22513	Aar28020	Aar41950	Aar17889	Aar17889
novel.13289	Aar22475	Aar33342	novel.27094	novel.14597	novel.14597
Aar22320	Aar31026	Aar08649	Aar31588	Aar27097	Aar27097
Aar27372	Aar00239	Aar11507	Aar45636	Aar26122	Aar26122
Aar43056	Aar02118	Aar20352	Aar44370	Aar04952	Aar04952
Aar27443	Aar07951	Aar43149	novel.32302	Aar20929	Aar20929
Aar11298	Aar02478	Aar11982	Aar22409	novel.12518	novel.12518
Aar06293	Aar43933	Aar09755	Aar45251	Aar21280	Aar21280
Aar31158	Aar24073	Aar21453	Aar03446	Aar30646	Aar30646
Aar29533	Aar12426	Aar28236	Aar08794	Aar19813	Aar19813
Aar38883	Aar15865	Aar15545	Aar19723	Aar16778	Aar16778
Aar36660	Aar42256	Aar04812	Aar37876	Aar10249	Aar10249
Aar02186	Aar16760	Aar22046	Aar00603	Aar14349	Aar14349
Aar23950	Aar01037	Aar42351	Aar22827	Aar29854	Aar29854
Aar22433	Aar10254	Aar19839	Aar00931	Aar45529	Aar45529
Aar33860	Aar26005	Aar21496	Aar17051	Aar19831	Aar19831
Aar21166	Aar15119	Aar22608	Aar25469	Aar14557	Aar14557
Aar25885	Aar05250	Aar00229	Aar05885	Aar27041	Aar27041
Aar33430	Aar33296	Aar24160	Aar40677	Aar34153	Aar34153
Aar05183	Aar07139	Aar23989	Aar16788	novel.12473	novel.12473
Aar38022	Aar24371	Aar09014	novel.324	Aar14158	Aar14158
Aar25207	Aar35556	Aar21729	Aar33127	Aar13910	Aar13910
Aar24789	Aar29615	Aar11648	Aar05526	novel.30021	novel.30021
Aar19247	Aar04083	Aar04410	novel.26612	Aar23362	Aar23362
Aar02613	Aar03694	Aar34212	Aar02835	Aar41950	Aar41950
Aar42608	Aar04723	Aar46219	novel.1358	Aar43187	Aar43187
Aar05586	Aar01370	Aar28875	novel.30760	Aar47274	Aar47274
Aar34432	Aar13055	Aar16474	novel.28679	novel.28907	novel.28907
novel.29560	Aar05624	Aar32347	Aar20005	Aar01613	Aar01613
Aar20170	Aar44759	Aar03124	Aar03956	Aar14692	Aar14692
Aar40410	Aar09980	novel.33734	Aar17244	novel.23021	novel.23021
Aar39813	Aar16710	Aar19991	novel.23157	Aar02813	Aar02813
Aar30208	Aar33770	Aar03716	Aar19483	Aar07601	Aar07601
Aar16910	Aar34606	Aar28511	novel.22247	novel.29827	novel.29827
Aar19580	Aar29454	Aar43421	Aar39791	Aar44716	Aar44716
Aar00323	novel.31021	Aar29244	Aar38213	Aar03873	Aar03873
Aar22426	Aar07372	Aar01110	Aar15818	novel.27438	novel.27438
Aar43384	Aar21811	Aar06281	Aar00191	Aar40677	Aar40677
Aar14455	Aar03844	Aar41870	Aar13975	Aar05626	Aar05626
Aar07605	novel.31193	Aar13065	Aar36910	novel.4351	novel.4351
Aar40584	Aar30891	Aar04911	Aar37126	Aar05984	Aar05984
Aar13345	Aar44223	Aar19244	Aar37233	Aar19968	Aar19968
Aar04694	Aar27718	Aar06079	Aar23368	Aar30403	Aar30403
Aar02600	Aar38574	Aar33614	Aar28365	novel.1357	novel.1357
Aar02053	Aar09223	Aar35859	Aar07356	Aar13903	Aar13903
Aar15891	Aar20420	Aar22794	Aar43090	Aar42106	Aar42106
Aar26432	Aar40102	Aar04480	Aar36211	Aar31422	Aar31422
Aar04283	Aar32227	Aar22283	Aar20588	Aar41958	Aar41958
Aar45377	Aar16504	Aar18005	Aar42121	novel.26153	novel.26153
Aar16901	Aar26959	Aar16228	Aar28884	novel.3629	novel.3629
Aar00488	Aar42888	Aar04955	Aar01980	Aar05677	Aar05677
Aar01702	Aar19239	Aar41083	novel.11245	Aar33096	Aar33096
Aar40283	Aar04072	Aar35130	Aar10290	novel.27448	novel.27448
Aar39760	Aar03247	Aar12207	Aar02543	Aar21378	Aar21378
Aar19307	Aar11895	Aar20713	Aar27087	novel.39232	novel.39232
Aar13043	Aar39062	Aar18414	Aar17857	Aar02763	Aar02763
Aar11457	Aar23481	Aar20134	Aar22561	Aar31232	Aar31232
Aar01091	Aar39198	novel.27818	Aar05354	Aar05393	Aar05393
Aar10531	Aar14473	Aar08396	Aar40847	Aar11393	Aar11393
Aar01075	Aar05186	Aar26609	novel.6497	Aar06501	Aar06501
Aar26165	Aar23736	Aar20437	Aar27516	Aar43833	Aar43833
Aar31555	Aar27929	Aar02599	novel.12518	Aar31459	Aar31459
Aar28087	Aar30079	Aar41063	Aar36450	novel.26342	novel.26342
Aar01531	Aar17896	Aar35385	novel.33841	novel.4678	novel.4678
Aar09824	Aar07576	Aar19485	Aar33045	Aar36394	Aar36394
Aar18670	Aar14595	Aar22150	novel.25807	novel.31013	novel.31013
Aar29732	Aar36013	Aar18567	Aar32162	Aar31324	Aar31324
Aar29974	Aar24473	Aar38355	Aar27178	Aar40943	Aar40943
Aar25465	Aar03068	Aar46370	Aar24525	Aar44787	Aar44787
Aar31176	Aar00289	novel.4221	novel.4681	Aar28188	Aar28188
Aar25873	Aar41842	Aar31463	Aar36566	Aar12469	Aar12469
Aar19438	Aar40749	Aar42964	Aar33587	Aar16311	Aar16311
Aar02766	Aar26969	Aar01735	novel.9817	Aar12710	Aar12710
Aar40002	Aar23300	Aar41882	novel.12548	Aar45488	Aar45488
novel.5725	Aar04437	Aar14137	Aar05821	Aar42782	Aar42782
novel.21302	Aar38424	Aar04527	Aar03066	Aar29677	Aar29677
Aar00438	Aar44623	Aar17856	Aar07818	Aar06098	Aar06098
Aar10939	Aar43292	Aar03155	Aar43422	Aar34899	Aar34899
Aar38346	Aar18760	Aar25541	Aar05123	Aar28229	Aar28229
Aar06466	Aar09780	Aar21851	Aar41180	novel.23001	novel.23001
Aar09230	Aar34090	Aar21173	Aar09645	Aar30219	Aar30219
Aar19616	Aar13427	novel.29169	Aar20304	Aar32817	Aar32817
Aar31543	Aar04704	novel.34984	Aar09269	Aar17303	Aar17303
Aar17901	Aar04642	Aar34345	Aar12685	Aar35767	Aar35767
Aar08440	Aar35842	novel.5756	Aar10204	Aar40524	Aar40524
Aar30166	Aar39467	Aar42519	Aar05861	Aar14502	Aar14502
Aar00250	Aar03661	Aar10118	Aar27464	Aar38267	Aar38267
Aar16631	Aar09731	Aar28521	Aar00754	Aar06119	Aar06119
Aar28891	Aar20239	Aar23637	Aar03162	Aar04951	Aar04951
Aar20992	Aar08893	Aar17004	Aar14999	Aar23334	Aar23334
Aar38784	Aar41313	Aar11543	novel.25493	Aar44234	Aar44234
Aar45802	novel.6221	Aar16545	Aar13941	Aar05517	Aar05517
Aar33185	Aar30844	Aar34246	Aar42795	Aar08905	Aar08905
Aar04027	Aar14499	Aar41610	Aar00793	Aar30532	Aar30532
Aar42872	Aar25797	Aar38197	Aar32248	Aar29864	Aar29864
Aar36404	Aar29649	Aar16052	Aar24931	Aar07415	Aar07415
Aar36477	Aar34660	Aar43694	novel.1688	Aar27064	Aar27064
Aar07181	Aar15991	novel.30398	Aar34081	Aar19685	Aar19685
Aar27299	Aar26508	Aar13125	novel.36568	Aar36735	Aar36735
Aar09371	Aar36586	Aar16188	Aar04535	Aar02584	Aar02584
Aar01858	Aar01643	Aar38680	Aar08917	Aar41377	Aar41377
Aar25989	Aar20679	Aar14391	Aar15614	Aar24299	Aar24299
Aar29852	Aar06604	Aar43011	Aar33202	Aar17537	Aar17537
Aar22625	Aar37680	Aar19309	Aar03875	novel.30901	novel.30901
Aar09213	Aar39812	novel.27961	Aar01403	Aar04567	Aar04567
Aar02070	Aar18727	Aar36743	Aar17629	Aar09211	Aar09211
Aar01238	Aar13062	Aar47475	Aar17811	novel.27184	novel.27184
Aar11907	Aar21159	Aar22918	novel.35684	Aar15659	Aar15659
Aar02627	Aar41742	Aar18988	Aar42128	Aar26581	Aar26581
Aar41962	Aar14315	Aar04990	novel.17290	Aar18847	Aar18847
Aar16463	Aar12666	Aar28530	Aar25381	Aar26952	Aar26952
Aar24097	Aar09707	Aar42451	novel.15109	novel.24578	novel.24578
Aar03451	Aar35716	Aar00846	Aar22344	Aar03066	Aar03066
Aar20412	Aar19179	Aar09032	Aar43796	Aar37015	Aar37015
Aar02760	Aar15193	Aar11437	novel.16872	Aar27525	Aar27525
Aar15435	Aar25055	Aar37260	Aar47552	Aar26492	Aar26492
Aar29188	Aar04420	Aar13549	Aar14866	novel.4681	novel.4681
Aar09950	Aar35754	Aar19597	Aar44234	Aar02513	Aar02513
Aar25117	Aar22486	Aar08584	novel.19449	Aar25477	Aar25477
Aar13375	Aar16315	novel.1231	Aar03352	Aar01321	Aar01321
Aar26461	Aar11108	Aar32339	Aar02787	novel.15295	novel.15295
Aar21839	Aar29247	Aar02047	novel.36188	Aar13935	Aar13935
Aar13335	Aar41375	Aar32515	Aar17423	Aar15093	Aar15093
Aar29390	Aar08654	Aar12222	Aar44249	Aar44586	Aar44586
Aar40875	Aar15962	Aar12293	Aar37704	Aar22676	Aar22676
Aar13094	Aar18963	Aar23442	Aar11159	novel.29691	novel.29691
Aar17666	Aar01806	Aar21616	Aar00996	novel.9594	novel.9594
Aar30020	Aar39314	Aar47313	Aar23840	Aar20880	Aar20880
Aar13793	Aar17360	novel.15175	novel.28810	Aar03163	Aar03163
Aar04558	novel.432	Aar26985	Aar10233	novel.12103	novel.12103
Aar34552	Aar26174	Aar31341	Aar18495	Aar06185	Aar06185
Aar08218	Aar08731	Aar20790	Aar10022	novel.19449	novel.19449
Aar07306	Aar26681	novel.15356	Aar31547	Aar20591	Aar20591
Aar14404	Aar22004	Aar06127	Aar02853	Aar03446	Aar03446
Aar22900	Aar02878	Aar05377	Aar12226	Aar22461	Aar22461
Aar43908	Aar19581	Aar07331	Aar41006	Aar24165	Aar24165
Aar27420	Aar33311	Aar16049	Aar41919	novel.22877	novel.22877
Aar44162	Aar20726	Aar30569	novel.30807	Aar04020	Aar04020
Aar34809	Aar42175	Aar31328	Aar07594	Aar34744	Aar34744
Aar30940	Aar16079	Aar38788	novel.34689	Aar00934	Aar00934
Aar35982	Aar31176	Aar24074	Aar40969	Aar25587	Aar25587
Aar08137	Aar00533	Aar30417	Aar29802	Aar36328	Aar36328
Aar18830	Aar21983	Aar42433	Aar13946	novel.21571	novel.21571
Aar37823	Aar37694	Aar19562	Aar10063	Aar39752	Aar39752
Aar26837	Aar30843	Aar04862	novel.16362	Aar20768	Aar20768
Aar36534	Aar10637	Aar20140	novel.22219	novel.18980	novel.18980
Aar43791	Aar07988	Aar31155	novel.15403	novel.8054	novel.8054
Aar33311	Aar13365	novel.25860	Aar41802	Aar06011	Aar06011
Aar03859	Aar36919	Aar06490	novel.32531	Aar01283	Aar01283
Aar18760	Aar39858	novel.27135	Aar11487	Aar42581	Aar42581
Aar24770	Aar18232	novel.20709	Aar31331	Aar05967	Aar05967
Aar15623	Aar00576	Aar32742	Aar09101	Aar39637	Aar39637
Aar20944	Aar34073	Aar44142	Aar22446	Aar40008	Aar40008
Aar35508	Aar07836	novel.21046	Aar06312	novel.24856	novel.24856
Aar12297	Aar30369	Aar26977	novel.27217	Aar01211	Aar01211
Aar43617	Aar24344	Aar41692	novel.32794	Aar02000	Aar02000
Aar39770	Aar28048	Aar09395	Aar06475	Aar19992	Aar19992
Aar39250	Aar09333	Aar17346	Aar32779	Aar43929	Aar43929
Aar24999	Aar26567	Aar33450	Aar35811	Aar43681	Aar43681
Aar04281	Aar04830	Aar26869	Aar21493	Aar11035	Aar11035
Aar24796	Aar03588	Aar34311	novel.28164	novel.11348	novel.11348
Aar35470	Aar00642	Aar44556	Aar35892	Aar40606	Aar40606
Aar43081	Aar33913	Aar12535	Aar09882	Aar10406	Aar10406
Aar12844	Aar05310	Aar46839	Aar23969	novel.26362	novel.26362
Aar09924	Aar05831	Aar20968	Aar22841	Aar02833	Aar02833
Aar05948	Aar18364	Aar26125	Aar04825	Aar32405	Aar32405
Aar01027	Aar43167	Aar30010	novel.8169	Aar18923	Aar18923
Aar39176	Aar43411	Aar23941	Aar35881	Aar29073	Aar29073
Aar30866	Aar30244	Aar36090	Aar10496	Aar19837	Aar19837
Aar29619	novel.13894	Aar11436	Aar34795	Aar09009	Aar09009
novel.1750	Aar38800	novel.9238	Aar38867	Aar03992	Aar03992
Aar34600	Aar16029	novel.21597	novel.12104	Aar11022	Aar11022
Aar15530	Aar31979	Aar12949	novel.5012	Aar11759	Aar11759
Aar32751	Aar20603	Aar38792	Aar14600	Aar19804	Aar19804
Aar42779	Aar04404	Aar38857	Aar07293	Aar16894	Aar16894
Aar03370	Aar08040	Aar44019	Aar28658	Aar10315	Aar10315
Aar34428	Aar11025	Aar15826	Aar02763	novel.23158	novel.23158
Aar23913	Aar40769	Aar08868	novel.26153	Aar01436	Aar01436
Aar33331	Aar30523	Aar04203	Aar35453	Aar10880	Aar10880
Aar35192	Aar02699	Aar38019	Aar11656	Aar04535	Aar04535
Aar30932	Aar06585	Aar36511	Aar39359	novel.29097	novel.29097
Aar11832	Aar15261	Aar30274	Aar39752	Aar13610	Aar13610
Aar06855	Aar33746	Aar39476	Aar25236	novel.17367	novel.17367
Aar02728	Aar15786	Aar39234	novel.19725	Aar10644	Aar10644
Aar34995	novel.21731	Aar30666	Aar20441	Aar32493	Aar32493
Aar44390	Aar20217	Aar04725	Aar31197	Aar41677	Aar41677
Aar23471	Aar09801	Aar06313	Aar23135	Aar29174	Aar29174
Aar37518	Aar27015	Aar11103	Aar38628	Aar32148	Aar32148
Aar13048	Aar14811	novel.14648	Aar38320	Aar39002	Aar39002
Aar06549	Aar27787	Aar29078	Aar19926	Aar17302	Aar17302
Aar39588	Aar36995	Aar35403	novel.34676	novel.19577	novel.19577
novel.4414	Aar05184	novel.1208	novel.11016	Aar28700	Aar28700
Aar19097	Aar26853	Aar06786	Aar47221	novel.13925	novel.13925
Aar15339	Aar29392	Aar08474	novel.23938	Aar24725	Aar24725
Aar24877	Aar31746	Aar38108	novel.4678	Aar36141	Aar36141
Aar22875	Aar34317	Aar30024	Aar44254	Aar43325	Aar43325
Aar35369	Aar04749	Aar03051	Aar24564	Aar06487	Aar06487
Aar42362	Aar09936	Aar36991	Aar37263	novel.36201	novel.36201
Aar11091	Aar40994	novel.33878	Aar41278	Aar26954	Aar26954
Aar04471	Aar36725	Aar36333	Aar36226	Aar19901	Aar19901
Aar36685	Aar43897	Aar20743	novel.9650	Aar36215	Aar36215
novel.31042	Aar33776	Aar35126	Aar20636	Aar35379	Aar35379
Aar26451	Aar34904	Aar13581	Aar14777	novel.9665	novel.9665
Aar31485	Aar06412	Aar30099	Aar18694	Aar02696	Aar02696
Aar14374	Aar36514	Aar37953	Aar44329	Aar07480	Aar07480
Aar29744	Aar26557	novel.36698	novel.4692	Aar29805	Aar29805
Aar23981	Aar04683	Aar12383	Aar40368	Aar28354	Aar28354
Aar37514	Aar35930	novel.3094	Aar39072	Aar33383	Aar33383
Aar03774	Aar10075	Aar09748	Aar14646	novel.21047	novel.21047
Aar18419	Aar20267	Aar01557	Aar36210	novel.12104	novel.12104
Aar13269	Aar07607	Aar19994	Aar14502	Aar16968	Aar16968
Aar11631	Aar19393	Aar24032	Aar01526	Aar01974	Aar01974
Aar02573	Aar07723	Aar28914	Aar11508	Aar42066	Aar42066
Aar02983	Aar27922	Aar01605	Aar47366	Aar12850	Aar12850
Aar01869	Aar19068	Aar14094	Aar36311	novel.19345	novel.19345
Aar31445	Aar03585	Aar33728	Aar04388	Aar40096	Aar40096
Aar14541	Aar11636	Aar44338	Aar28193	Aar42016	Aar42016
Aar37230	Aar41059	novel.32772	Aar36375	novel.32302	novel.32302
Aar24809	Aar23556	Aar37356	Aar17747	Aar36157	Aar36157
Aar06735	Aar01984	Aar45630	novel.14831	Aar42314	Aar42314
novel.5668	Aar36187	novel.9805	Aar10247	novel.9188	novel.9188
Aar41512	Aar42095	Aar23020	Aar34619	Aar33995	Aar33995
Aar39599	Aar38018	Aar34931	Aar14737	novel.3729	novel.3729
Aar24211	Aar30309	Aar47002	Aar13452	Aar11647	Aar11647
Aar24765	Aar23837	Aar23057	novel.19123	Aar19080	Aar19080
Aar10463	Aar17892	Aar29407	Aar32081	Aar24048	Aar24048
Aar09797	Aar41356	Aar03291	novel.27470	Aar12565	Aar12565
Aar39060	Aar22594	Aar42343	Aar04257	Aar33591	Aar33591
Aar10926	Aar42789	Aar31127	Aar39558	Aar33940	Aar33940
Aar25963	Aar14925	Aar10663	Aar44389	Aar37172	Aar37172
Aar06071	Aar06846	Aar44342	novel.25653	Aar36856	Aar36856
Aar36193	Aar22451	Aar23718	Aar07078	Aar20819	Aar20819
novel.29726	Aar44595	Aar12536	Aar21058	Aar13398	Aar13398
Aar14842	Aar41793	Aar08615	Aar25477	Aar18164	Aar18164
Aar31502	Aar18228	Aar35078	novel.1497	Aar27534	Aar27534
Aar20966	Aar03783	Aar11380	novel.29195	Aar34373	Aar34373
Aar05866	Aar07246	Aar33812	Aar33538	Aar44574	Aar44574
Aar35331	Aar20015	Aar07538	Aar39637	Aar04644	Aar04644
Aar42241	Aar27283	Aar11392	Aar31736	Aar30431	Aar30431
Aar25416	Aar09474	Aar15073	novel.30021	Aar39297	Aar39297
Aar17236	novel.17831	novel.11562	Aar30219	Aar44730	Aar44730
Aar22696	novel.6403	Aar16748	novel.25096	Aar15201	Aar15201
Aar10309	Aar10618	Aar41879	novel.12473	novel.28810	novel.28810
Aar27841	Aar12370	novel.930	novel.15630	Aar07445	Aar07445
Aar26363	Aar13640	Aar13501	Aar39814	Aar28946	Aar28946
Aar28804	Aar19339	Aar04353	Aar05393	Aar39610	Aar39610
Aar07321	Aar33331	Aar06692	Aar19901	Aar30372	Aar30372
Aar17910	Aar13087	novel.20768	Aar37249	Aar30323	Aar30323
Aar08552	Aar28412	Aar05188	novel.3267	Aar43595	Aar43595
Aar27438	Aar19144	Aar15384	Aar23325	Aar00047	Aar00047
Aar04683	Aar20136	Aar04822	Aar05546	Aar12514	Aar12514
novel.24190	Aar07544	Aar14953	novel.1357	Aar32606	Aar32606
Aar39487	Aar39629	Aar31097	novel.17921	Aar27330	Aar27330
Aar09469	Aar40546	Aar33644	Aar00038	novel.1359	novel.1359
Aar43043	Aar14705	Aar12219	Aar15722	Aar00337	Aar00337
Aar08196	Aar36845	Aar43386	Aar02745	Aar03004	Aar03004
Aar03710	Aar21943	Aar28520	Aar43681	novel.247	novel.247
Aar20265	Aar40902	Aar21690	novel.26343	Aar17671	Aar17671
Aar17151	Aar04019	Aar03753	Aar23259	novel.3012	novel.3012
Aar07593	Aar23674	Aar38954	Aar20281	Aar36928	Aar36928
Aar40899	Aar30664	Aar36532	Aar18834	Aar08850	Aar08850
Aar25964	Aar02675	Aar42055	novel.3629	Aar17629	Aar17629
Aar35279	Aar26276	Aar31595	Aar35307	novel.9815	novel.9815
Aar25607	Aar31161	Aar20090	Aar03241	Aar47552	Aar47552
Aar23667	Aar44628	Aar15243	Aar38271	novel.31212	novel.31212
Aar07160	Aar07652	Aar18290	Aar27138	novel.12520	novel.12520
Aar18002	Aar21162	novel.33961	novel.23569	Aar24931	Aar24931
Aar19177	Aar18875	Aar40741	Aar30476	novel.15319	novel.15319
Aar04507	Aar09603	Aar09796	Aar41440	Aar05750	Aar05750
novel.30951	Aar06181	Aar37214	Aar37250	Aar14646	Aar14646
Aar24088	Aar10573	Aar39822	Aar22922	novel.34934	novel.34934
Aar36885	Aar39424	Aar18943	Aar00721	Aar36842	Aar36842
Aar02954	Aar44931	Aar18337	novel.9238	Aar09903	Aar09903
Aar20330	Aar18617	Aar14257	Aar04857	Aar02278	Aar02278
Aar20358	Aar42790	Aar33567	novel.32080	Aar33326	Aar33326
Aar17224	Aar28956	Aar05676	Aar42376	Aar33490	Aar33490
Aar34917	Aar07236	Aar39374	Aar30542	novel.21924	novel.21924
Aar29752	Aar06625	Aar29808	Aar26980	Aar33800	Aar33800
Aar19904	Aar31737	Aar35515	Aar24286	novel.4111	novel.4111
Aar14702	Aar15006	Aar06740	novel.25665	novel.25957	novel.25957
Aar04865	Aar14512	Aar03524	novel.1969	Aar21512	Aar21512
Aar12992	Aar19366	Aar07432	Aar25492	Aar36569	Aar36569
Aar21087	Aar17651	Aar32485	Aar00013	Aar12661	Aar12661
novel.18414	Aar35510	Aar02490	novel.2482	Aar33908	Aar33908
Aar22702	Aar16933	Aar05123	novel.157	Aar01614	Aar01614
novel.9313	Aar09314	Aar25767	novel.6316	Aar14777	Aar14777
Aar15344	Aar32157	Aar44753	Aar36213	Aar06475	Aar06475
Aar20190	Aar37687	Aar04289	Aar10797	Aar27585	Aar27585
Aar23928	Aar12621	Aar19530	Aar16723	Aar03894	Aar03894
Aar43893	Aar16620	Aar05127	novel.26590	Aar25266	Aar25266
novel.32418	novel.15668	Aar11552	Aar07780	Aar38278	Aar38278
Aar19656	Aar40835	Aar13056	Aar40141	Aar43834	Aar43834
Aar37087	Aar08743	novel.29995	Aar24685	Aar29096	Aar29096
Aar13145	Aar07094	Aar05319	novel.15947	novel.2874	novel.2874
Aar25944	Aar12617	Aar29154	Aar03307	Aar09724	Aar09724
Aar32771	Aar40344	Aar39995	Aar09365	novel.9862	novel.9862
Aar34543	Aar23606	Aar14426	Aar19831	Aar06204	Aar06204
Aar29203	Aar20997	Aar23058	novel.28943	Aar25833	Aar25833
Aar33237	Aar38083	Aar40958	novel.36187	Aar00191	Aar00191
Aar32003	Aar09162	Aar13582	Aar11896	Aar10247	Aar10247
Aar22602	Aar08063	Aar19093	Aar24645	novel.3022	novel.3022
Aar27822	Aar10278	Aar24431	Aar03978	Aar43132	Aar43132
Aar33403	Aar33667	Aar20456	novel.36420	Aar31275	Aar31275
Aar13372	Aar04328	novel.28510	Aar28715	Aar14776	Aar14776
Aar28902	Aar27957	Aar17807	Aar39554	Aar36078	Aar36078
Aar18418	Aar34593	Aar03406	Aar25485	Aar11205	Aar11205
Aar28136	Aar29628	novel.30637	novel.33689	Aar08973	Aar08973
novel.5271	Aar41532	Aar31112	Aar02360	Aar04736	Aar04736
Aar02400	Aar22937	Aar31251	Aar15115	Aar21594	Aar21594
novel.20848	Aar06737	Aar08842	novel.34238	novel.9781	novel.9781
Aar26026	Aar30132	Aar06204	Aar04377	Aar21792	Aar21792
Aar37253	Aar32509	Aar47247	Aar43025	Aar27178	Aar27178
Aar16400	novel.29958	Aar09530	Aar42506	Aar02853	Aar02853
Aar34435	Aar23629	Aar11051	novel.10348	Aar04375	Aar04375
Aar30948	Aar40801	Aar17392	Aar36593	novel.12086	novel.12086
Aar03647	Aar13386	Aar08661	novel.25470	Aar08167	Aar08167
Aar07086	Aar07065	Aar25941	Aar36116	Aar30583	Aar30583
Aar36024	Aar32453	Aar17691	Aar11044	Aar28280	Aar28280
Aar17075	Aar38554	Aar17797	novel.28528	Aar05806	Aar05806
Aar23404	Aar26216	novel.12821	Aar22123	Aar15161	Aar15161
novel.32007	Aar30305	Aar26894	Aar30434	Aar24930	Aar24930
Aar35377	Aar40311	Aar44715	Aar25597	Aar22770	Aar22770
Aar00304	novel.18050	novel.17832	Aar07861	Aar17983	Aar17983
Aar00675	Aar06837	Aar08110	Aar10275	Aar23343	Aar23343
novel.10592	Aar28525	Aar35713	Aar32569	Aar34719	Aar34719
Aar17063	Aar06510	Aar22407	Aar19305	Aar09584	Aar09584
Aar02269	Aar17117	Aar05746	Aar16828	Aar42950	Aar42950
Aar33425	Aar06466	Aar03249	novel.38924	Aar29973	Aar29973
Aar25032	Aar28391	Aar11668	Aar37134	Aar05999	Aar05999
Aar00281	Aar35503	novel.20576	Aar25334	Aar02692	Aar02692
Aar26537	Aar27392	Aar05932	Aar15267	Aar35550	Aar35550
Aar37667	Aar09193	Aar04202	Aar41242	Aar13452	Aar13452
Aar37116	Aar09815	Aar13541	Aar28425	Aar36593	Aar36593
Aar41059	Aar19550	novel.13840	novel.5174	Aar07356	Aar07356
Aar02404	Aar07776	Aar47345	Aar02768	Aar43314	Aar43314
Aar07020	Aar01327	Aar01236	Aar17828	Aar13453	Aar13453
Aar28994	Aar36029	Aar17058	novel.25454	Aar35425	Aar35425
Aar17238	Aar39899	Aar20496	Aar29819	Aar31260	Aar31260
Aar29278	Aar20041	Aar14563	Aar35709	novel.28869	novel.28869
Aar19980	Aar06380	novel.25514	novel.3729	Aar08054	Aar08054
Aar38083	Aar38164	Aar41207	Aar01235	Aar13941	Aar13941
Aar43389	Aar09493	Aar20381	Aar03698	Aar07818	Aar07818
Aar19418	Aar14910	Aar42577	Aar15951	novel.32591	novel.32591
novel.27403	Aar24189	Aar11393	novel.29691	Aar33095	Aar33095
Aar34331	Aar16406	novel.17152	Aar44095	Aar00161	Aar00161
Aar07199	Aar06580	Aar00073	Aar44887	Aar06010	Aar06010
Aar19131	Aar34400	Aar31891	Aar38267	Aar28805	Aar28805
Aar07235	Aar04742	Aar43794	novel.23313	Aar16788	Aar16788
Aar19880	Aar16344	Aar43773	Aar07344	Aar00089	Aar00089
Aar27718	Aar03244	Aar07327	Aar38358	Aar39439	Aar39439
Aar32619	Aar14357	Aar14146	Aar04940	Aar34685	Aar34685
Aar13352	Aar26473	Aar22074	Aar39459	Aar29678	Aar29678
Aar14596	Aar18464	Aar35566	Aar47371	Aar07206	Aar07206
Aar27955	Aar14752	Aar36444	Aar23361	Aar37964	Aar37964
Aar05705	Aar16483	Aar21449	Aar17106	Aar14789	Aar14789
Aar17375	Aar13131	Aar24327	novel.6108	Aar27831	Aar27831
Aar33998	Aar02131	Aar01311	novel.6754	Aar14178	Aar14178
Aar19386	Aar38407	Aar19029	Aar24797	novel.31800	novel.31800
Aar29731	Aar03766	Aar12559	Aar39640	Aar33353	Aar33353
Aar09229	Aar20089	Aar02300	Aar25582	Aar16767	Aar16767
Aar00797	Aar42830	Aar01396	Aar20591	Aar36416	Aar36416
Aar40650	Aar06242	Aar19078	Aar04133	Aar10979	Aar10979
Aar36943	Aar29554	Aar32793	Aar20901	Aar02881	Aar02881
Aar08858	Aar09916	Aar35009	novel.27143	Aar12168	Aar12168
Aar30869	novel.12307	Aar01081	Aar19268	Aar07188	Aar07188
novel.29312	Aar32377	novel.9849	Aar17385	novel.12523	novel.12523
Aar02686	Aar18286	Aar34676	Aar11945	Aar10222	Aar10222
Aar40173	Aar21488	Aar36073	novel.29609	novel.3095	novel.3095
Aar29360	Aar13855	Aar25082	novel.25300	novel.32794	novel.32794
novel.10216	Aar24070	Aar00995	Aar34345	Aar24216	Aar24216
Aar32798	Aar34960	Aar42395	Aar33908	Aar40198	Aar40198
Aar32224	Aar41774	Aar02693	Aar19643	Aar14972	Aar14972
Aar13720	Aar33662	novel.12588	Aar14395	Aar12234	Aar12234
Aar44621	Aar05450	Aar14854	Aar37862	Aar38217	Aar38217
Aar07319	Aar13094	Aar10607	Aar18227	Aar34901	Aar34901
Aar03898	Aar32258	Aar13915	Aar36476	Aar46812	Aar46812
Aar41008	Aar37093	Aar19730	Aar22957	novel.21329	novel.21329
Aar21429	Aar32023	Aar02705	Aar20857	Aar22297	Aar22297
Aar42678	Aar38203	Aar09048	Aar08979	Aar24995	Aar24995
Aar36784	Aar22357	Aar46006	novel.36428	Aar41348	Aar41348
Aar16252	Aar14112	Aar12853	novel.21195	Aar16593	Aar16593
Aar26285	Aar09147	Aar36415	Aar28985	Aar29826	Aar29826
novel.12755	novel.18030	Aar31318	novel.18598	novel.8986	novel.8986
Aar32997	Aar40785	novel.13675	Aar22676	Aar27825	Aar27825
Aar31884	Aar28821	Aar13858	Aar23474	Aar02902	Aar02902
Aar42892	Aar44576	novel.18369	novel.37870	Aar10286	Aar10286
Aar19815	Aar26489	Aar03638	Aar36321	Aar32695	Aar32695
Aar37612	Aar20271	novel.7056	Aar05935	Aar20356	Aar20356
Aar01904	novel.6287	novel.5904	novel.27465	Aar44515	Aar44515
Aar02097	Aar02475	Aar29736	Aar26340	Aar30992	Aar30992
Aar01819	Aar00253	Aar28189	Aar43486	Aar41778	Aar41778
Aar40448	Aar02982	Aar02414	Aar19118	novel.15033	novel.15033
Aar02993	Aar11670	Aar02511	Aar37555	Aar17828	Aar17828
Aar32672	novel.2382	Aar00276	Aar36352	Aar02081	Aar02081
Aar32609	Aar20501	Aar34255	Aar23426	Aar05636	Aar05636
Aar14359	novel.9839	Aar13180	Aar35345	novel.1370	novel.1370
Aar43635	Aar14771	Aar21413	Aar27364	Aar18987	Aar18987
Aar16702	Aar27679	Aar06739	Aar29624	Aar05147	Aar05147
Aar27454	Aar20717	Aar35547	Aar01223	novel.30942	novel.30942
Aar11047	Aar36642	Aar32873	Aar02674	Aar02899	Aar02899
Aar39947	Aar05703	Aar16292	Aar13610	Aar43390	Aar43390
Aar11607	Aar13601	Aar15660	Aar35133	Aar27237	Aar27237
Aar31100	Aar35353	novel.20966	Aar38510	Aar16675	Aar16675
Aar00524	Aar30260	Aar41877	novel.35802	Aar16942	Aar16942
Aar06636	novel.13289	Aar09867	Aar26195	Aar30910	Aar30910
Aar20241	Aar33821	Aar06005	Aar36163	Aar34311	Aar34311
Aar21262	Aar05778	Aar41410	Aar19121	Aar31660	Aar31660
Aar07754	Aar08540	Aar20692	Aar20445	Aar06800	Aar06800
Aar07343	novel.28955	Aar12778	novel.3620	Aar01002	Aar01002
Aar24561	Aar40931	Aar15854	Aar36285	Aar19091	Aar19091
Aar03472	Aar39318	Aar44163	Aar34769	Aar39558	Aar39558
Aar32542	Aar00726	Aar44009	Aar27673	Aar08501	Aar08501
Aar40275	Aar19618	Aar14528	Aar28416	Aar22342	Aar22342
Aar10652	Aar09566	Aar25604	Aar33936	Aar00166	Aar00166
Aar43490	Aar09313	novel.7503	Aar19968	Aar17385	Aar17385
Aar06771	Aar11389	Aar44389	Aar02749	Aar36085	Aar36085
Aar09217	Aar44269	novel.30575	novel.7660	Aar36086	Aar36086
Aar33157	Aar38192	Aar12202	Aar12227	Aar17632	Aar17632
Aar11847	Aar34099	Aar36802	Aar01451	Aar32288	Aar32288
Aar10690	Aar14786	Aar32514	Aar27686	Aar01526	Aar01526
Aar21120	Aar24232	Aar43725	Aar20492	Aar17543	Aar17543
Aar39412	Aar36038	Aar05694	novel.10237	novel.25150	novel.25150
Aar16734	Aar08001	Aar19777	Aar44406	Aar36810	Aar36810
Aar28060	Aar34727	Aar25776	Aar36668	Aar40543	Aar40543
Aar40662	Aar30752	Aar18870	Aar01283	Aar12578	Aar12578
Aar02818	Aar42873	Aar26987	Aar22335	Aar16708	Aar16708
Aar18248	Aar14169	Aar44847	novel.4178	Aar36542	Aar36542
Aar07475	novel.25232	Aar39817	Aar17543	Aar06900	Aar06900
Aar38163	Aar38325	Aar44913	Aar46812	novel.1876	novel.1876
Aar23751	Aar13800	Aar24194	Aar05892	Aar43143	Aar43143
Aar37526	Aar16060	Aar06196	Aar43138	Aar43347	Aar43347
Aar16353	Aar40403	Aar38534	Aar30400	Aar17844	Aar17844
Aar14106	Aar16943	Aar04437	novel.18121	Aar45375	Aar45375
Aar03931	Aar16664	Aar19452	Aar32817	Aar36218	Aar36218
Aar18993	Aar00186	Aar44394	Aar01812	Aar23335	Aar23335
Aar05388	Aar06461	Aar11874	Aar26492	novel.8118	novel.8118
Aar14974	Aar43428	Aar18927	novel.6408	Aar23564	Aar23564
Aar12732	Aar00142	Aar06727	Aar24563	Aar02628	Aar02628
Aar40863	Aar00122	Aar33306	Aar28120	Aar08092	Aar08092
novel.11912	Aar08979	Aar08945	Aar03232	Aar09060	Aar09060
Aar30511	Aar41835	Aar36232	novel.22995	Aar10682	Aar10682
Aar37467	Aar29523	Aar07989	Aar30199	Aar32816	Aar32816
Aar33955	Aar30937	Aar06989	novel.31503	Aar29402	Aar29402
Aar28716	Aar25674	Aar23703	novel.15315	Aar27622	Aar27622
Aar09346	Aar13925	Aar16935	Aar01431	Aar12979	Aar12979
Aar31493	Aar06603	Aar13452	Aar17853	Aar13815	Aar13815
Aar03951	Aar31505	Aar24424	novel.11569	Aar22179	Aar22179
Aar24083	Aar26490	Aar00144	Aar01020	novel.19951	novel.19951
Aar36465	Aar33994	Aar02415	novel.23937	Aar43090	Aar43090
novel.5269	Aar25028	Aar23109	Aar41883	Aar02415	Aar02415
Aar39858	Aar06590	Aar30490	Aar28917	Aar20130	Aar20130
Aar28719	Aar37109	Aar14177	Aar41309	Aar29813	Aar29813
Aar29458	Aar24941	Aar33937	Aar26151	Aar39743	Aar39743
Aar31658	Aar01814	Aar40022	Aar26140	novel.9817	novel.9817
Aar28477	Aar00728	Aar12490	Aar02028	Aar36365	Aar36365
Aar15145	Aar01870	Aar13652	Aar31955	Aar32779	Aar32779
Aar09459	Aar43744	Aar07062	Aar12710	Aar36217	Aar36217
Aar18825	Aar40869	Aar26105	Aar03851	Aar00815	Aar00815
Aar32295	Aar04452	Aar28892	Aar11513	Aar06439	Aar06439
Aar30997	Aar01216	Aar35193	Aar07366	Aar25389	Aar25389
Aar00409	Aar18000	Aar09589	Aar11603	Aar19234	Aar19234
Aar25200	Aar18997	Aar27086	Aar07628	Aar43811	Aar43811
Aar34053	Aar33744	Aar10824	Aar13366	Aar37654	Aar37654
Aar39744	Aar29209	Aar23611	Aar13797	Aar29808	Aar29808
Aar43080	Aar19286	Aar25331	Aar47563	Aar02214	Aar02214
Aar17659	Aar23273	Aar21273	novel.34174	Aar27027	Aar27027
Aar17882	Aar32321	novel.2548	novel.36061	Aar18904	Aar18904
Aar31751	Aar42445	Aar28625	novel.20762	Aar24335	Aar24335
Aar06506	Aar07318	Aar17248	Aar03353	Aar19805	Aar19805
Aar01700	Aar00814	Aar03450	Aar00276	Aar01937	Aar01937
Aar26845	Aar06670	Aar03820	Aar33585	Aar26140	Aar26140
Aar41628	Aar43646	Aar02977	Aar21734	novel.19123	novel.19123
Aar01292	Aar40218	Aar47875	Aar36569	novel.1968	novel.1968
Aar09650	Aar34234	Aar12537	Aar45768	Aar20901	Aar20901
Aar39781	Aar37977	Aar06038	Aar05728	novel.7503	novel.7503
Aar40868	Aar40475	Aar35418	novel.9888	Aar13813	Aar13813
Aar17203	Aar15874	Aar40954	Aar12989	Aar35993	Aar35993
Aar05371	Aar39088	Aar08202	Aar21793	Aar12519	Aar12519
Aar33264	Aar15585	Aar14108	Aar35701	novel.30760	novel.30760
novel.3604	Aar39723	Aar11642	novel.22291	Aar08981	Aar08981
Aar44058	Aar33959	Aar25765	Aar04024	Aar10775	Aar10775
Aar02022	Aar02205	Aar14711	Aar12764	novel.26571	novel.26571
Aar40041	Aar04744	novel.2696	Aar36353	Aar24940	Aar24940
Aar09646	Aar12475	Aar42525	Aar34485	Aar07989	Aar07989
Aar42798	Aar24720	Aar29271	novel.4120	novel.2708	novel.2708
Aar03834	Aar27864	Aar12319	novel.1482	Aar30201	Aar30201
Aar21581	Aar40267	Aar20973	Aar20140	novel.5875	novel.5875
Aar04164	Aar04504	Aar27405	novel.13569	Aar37630	Aar37630
Aar21230	Aar18769	Aar36712	Aar19114	novel.25164	novel.25164
novel.9678	Aar12521	Aar26886	Aar17102	Aar40487	Aar40487
Aar44356	Aar22777	Aar12022	Aar00337	Aar36232	Aar36232
Aar24847	Aar18193	Aar15859	Aar42152	Aar03180	Aar03180
Aar11331	Aar14475	Aar14763	Aar12519	Aar28861	Aar28861
Aar17561	Aar32279	Aar20611	Aar35767	Aar02731	Aar02731
Aar11385	Aar05946	Aar35605	Aar15276	novel.19558	novel.19558
Aar25925	Aar26828	novel.13722	Aar43363	Aar18981	Aar18981
novel.21877	Aar15448	novel.21977	Aar10042	Aar14121	Aar14121
Aar14215	Aar09131	Aar20210	novel.4140	Aar36400	Aar36400
Aar16489	Aar20256	Aar24726	Aar18206	Aar02522	Aar02522
Aar31192	Aar33866	Aar02978	Aar33591	novel.324	novel.324
Aar13050	Aar40871	Aar03488	Aar17450	Aar33795	Aar33795
Aar24015	Aar15438	Aar10284	Aar36303	novel.25023	novel.25023
Aar17592	Aar03100	Aar41771	novel.10825	Aar44553	Aar44553
Aar39308	novel.1595	Aar24402	novel.22061	Aar25458	Aar25458
Aar06758	Aar11856	Aar43759	Aar11051	Aar44329	Aar44329
Aar14561	Aar30963	Aar18441	Aar14004	Aar34591	Aar34591
Aar41577	Aar24457	Aar05873	Aar32992	Aar07954	Aar07954
Aar12609	Aar07019	Aar44974	Aar30070	Aar02835	Aar02835
Aar13473	Aar30975	Aar07406	Aar16604	Aar37250	Aar37250
Aar19548	Aar35582	Aar43264	Aar12786	novel.8626	novel.8626
Aar42778	Aar31036	Aar08765	Aar31412	Aar11557	Aar11557
Aar42665	Aar26501	Aar31623	Aar44928	Aar20379	Aar20379
Aar43711	Aar39146	Aar05980	Aar01179	Aar01727	Aar01727
Aar26810	Aar29627	Aar23803	Aar37960	novel.1739	novel.1739
Aar39812	Aar40208	Aar19301	Aar19717	Aar28193	Aar28193
Aar37649	Aar04692	Aar19079	Aar35826	Aar05127	Aar05127
Aar27264	Aar32836	Aar19300	novel.2580	novel.2247	novel.2247
Aar34144	Aar35442	Aar10746	Aar27593	novel.23839	novel.23839
Aar01323	Aar19455	Aar02060	Aar29895	novel.7056	novel.7056
Aar03195	Aar11922	novel.11126	Aar36856	Aar14021	Aar14021
novel.11626	Aar09227	Aar26524	novel.1876	novel.30128	novel.30128
Aar18769	Aar02908	Aar14000	novel.15925	novel.23097	novel.23097
Aar06633	Aar14654	novel.12570	Aar05750	Aar14263	Aar14263
Aar23550	Aar03290	Aar22001	Aar23569	Aar18436	Aar18436
Aar16962	Aar22626	Aar11799	Aar20196	Aar33509	Aar33509
Aar06724	Aar26289	novel.14907	novel.1056	Aar30564	Aar30564
Aar16022	Aar11541	Aar36394	Aar08594	Aar31071	Aar31071
Aar40691	Aar22214	Aar37976	novel.24331	novel.32833	novel.32833
Aar26066	Aar15030	Aar22021	Aar20639	Aar15116	Aar15116
Aar16408	Aar38042	Aar39857	novel.4221	Aar05668	Aar05668
Aar27268	Aar38173	Aar03577	Aar27086	novel.11445	novel.11445
Aar02605	novel.13992	novel.35281	Aar32739	Aar31516	Aar31516
Aar10828	Aar40619	Aar34109	Aar00829	novel.35230	novel.35230
Aar06457	Aar40836	Aar45829	Aar35501	Aar03753	Aar03753
Aar07151	Aar43738	Aar06341	Aar36334	Aar38569	Aar38569
Aar28969	Aar35649	novel.12580	Aar31387	Aar45183	Aar45183
Aar26680	novel.13891	novel.20033	novel.2827	Aar40494	Aar40494
Aar42223	Aar25303	Aar37769	novel.28777	Aar05325	Aar05325
Aar21109	Aar16965	Aar11779	novel.3082	novel.30806	novel.30806
Aar32861	Aar08005	Aar02685	novel.2334	Aar41684	Aar41684
Aar19467	Aar28494	novel.26117	Aar19824	Aar28558	Aar28558
Aar22583	Aar11363	Aar17937	Aar35006	novel.3267	novel.3267
Aar30064	Aar22114	Aar06610	Aar19827	novel.847	novel.847
Aar04932	Aar39791	novel.10839	Aar21799	novel.34677	novel.34677
Aar30779	Aar19521	Aar36980	Aar01368	Aar04003	Aar04003
Aar36133	Aar35142	Aar28031	Aar47840	Aar27673	Aar27673
Aar25288	Aar27085	Aar39725	Aar42016	Aar34895	Aar34895
Aar05137	Aar30209	Aar33360	Aar29884	novel.10787	novel.10787
Aar01712	Aar40634	Aar06447	Aar27680	Aar42981	Aar42981
Aar10714	Aar04580	Aar25257	novel.30449	Aar38894	Aar38894
Aar23419	Aar18982	Aar34587	Aar10407	Aar40999	Aar40999
Aar34502	Aar31766	Aar43652	Aar09413	Aar26601	Aar26601
Aar13042	Aar28527	Aar37305	Aar34877	Aar00618	Aar00618
Aar37334	Aar01710	Aar32600	novel.25099	novel.19968	novel.19968
Aar09460	Aar42419	Aar20469	novel.28483	novel.3768	novel.3768
Aar33829	Aar03272	Aar25656	Aar20359	Aar04493	Aar04493
Aar18183	Aar20620	Aar08185	novel.9528	Aar15300	Aar15300
Aar44449	Aar06172	Aar00529	Aar31451	Aar42085	Aar42085
Aar35521	Aar24116	Aar41279	Aar09775	Aar06214	Aar06214
Aar00009	Aar12811	Aar42075	Aar41752	Aar27680	Aar27680
Aar21027	Aar19755	Aar39187	Aar15080	Aar22773	Aar22773
Aar04131	Aar14662	Aar38576	novel.27366	Aar03625	Aar03625
Aar33354	Aar32607	Aar30933	Aar15198	Aar01020	Aar01020
Aar38560	Aar37520	Aar06860	Aar04854	Aar12199	Aar12199
Aar31524	Aar43900	Aar19658	Aar06615	Aar43567	Aar43567
Aar26505	novel.22056	Aar31394	novel.18819	Aar38724	Aar38724
Aar10016	Aar35058	Aar30570	Aar16000	Aar41905	Aar41905
Aar35123	Aar32715	Aar22827	Aar01402	Aar01278	Aar01278
Aar16393	Aar01670	novel.12492	Aar34360	Aar31352	Aar31352
Aar05736	Aar28287	Aar08190	Aar36876	Aar01311	Aar01311
Aar32678	Aar12418	Aar04192	novel.21143	Aar24071	Aar24071
Aar09268	Aar00838	novel.11607	Aar16813	Aar08671	Aar08671
Aar32915	Aar23956	Aar13676	Aar06487	Aar34625	Aar34625
Aar23635	Aar00088	Aar33240	novel.29909	novel.24259	novel.24259
Aar40118	Aar43762	Aar29912	Aar10193	Aar32140	Aar32140
Aar26138	Aar29534	Aar07954	Aar01105	novel.1358	novel.1358
Aar31293	Aar03239	Aar20494	Aar04800	Aar13969	Aar13969
Aar01159	Aar27607	Aar47828	Aar31459	Aar02403	Aar02403
Aar04091	Aar22293	Aar12205	Aar43325	Aar09365	Aar09365
Aar38469	Aar16489	Aar03024	Aar33974	Aar20257	Aar20257
Aar36741	Aar43585	novel.34567	novel.33912	Aar31198	Aar31198
Aar16974	Aar40916	Aar02638	novel.6214	Aar37571	Aar37571
Aar31935	Aar09437	Aar31179	Aar23228	Aar35054	Aar35054
Aar03952	Aar23115	Aar10088	Aar15659	Aar07033	Aar07033
Aar22311	Aar46042	Aar25956	Aar40583	novel.36187	novel.36187
Aar05523	Aar11244	novel.19625	Aar26541	Aar19840	Aar19840
Aar30881	Aar20061	Aar05949	Aar18064	novel.33797	novel.33797
Aar39281	Aar36373	Aar32741	novel.25564	novel.30608	novel.30608
Aar18729	novel.8781	Aar28334	Aar13910	Aar05130	Aar05130
Aar38590	Aar36504	novel.17034	Aar03505	Aar01918	Aar01918
Aar25061	Aar31603	Aar30871	Aar33975	Aar14187	Aar14187
Aar28008	Aar19295	Aar28126	novel.22643	Aar46307	Aar46307
Aar20268	Aar40158	Aar05077	Aar36611	Aar16893	Aar16893
Aar16296	Aar26120	Aar22542	Aar42108	novel.36769	novel.36769
Aar39799	Aar21985	Aar12584	Aar20029	Aar21743	Aar21743
Aar09242	Aar15705	Aar03565	Aar06346	Aar16412	Aar16412
Aar17590	Aar33059	Aar37887	Aar12979	novel.10053	novel.10053
Aar25699	Aar32527	Aar15490	Aar44515	novel.22250	novel.22250
Aar30291	Aar44662	Aar01048	Aar27100	Aar04991	Aar04991
Aar25697	Aar32042	Aar37862	Aar22284	Aar14459	Aar14459
novel.17726	Aar02261	Aar22821	Aar27952	novel.16023	novel.16023
Aar07941	Aar20321	Aar16686	Aar30379	novel.12485	novel.12485
Aar21509	Aar01004	Aar31548	Aar14875	Aar30884	Aar30884
Aar15052	Aar41693	Aar03680	Aar15300	Aar02350	Aar02350
Aar19084	Aar03472	Aar39041	Aar14336	novel.3528	novel.3528
Aar29790	Aar24582	Aar07438	Aar15949	Aar11040	Aar11040
Aar29990	Aar38796	Aar34006	Aar10302	Aar11940	Aar11940
Aar34576	Aar07458	Aar27157	Aar22654	Aar35260	Aar35260
Aar33942	Aar17609	novel.12861	Aar40372	novel.19408	novel.19408
Aar25187	Aar09852	novel.9639	Aar40576	Aar00996	Aar00996
Aar41931	Aar10597	Aar14732	Aar28586	Aar34978	Aar34978
Aar11160	Aar20883	Aar09838	Aar13244	Aar10847	Aar10847
Aar24498	Aar29612	Aar34401	Aar29434	Aar36876	Aar36876
Aar28705	Aar10684	Aar28113	Aar43659	novel.840	novel.840
Aar17847	Aar02866	Aar33022	Aar08887	Aar19793	Aar19793
Aar24376	Aar30235	Aar00731	Aar36169	Aar35031	Aar35031
Aar16855	Aar31815	Aar04257	Aar37023	Aar06502	Aar06502
Aar26009	Aar35828	Aar00386	novel.1055	Aar04248	Aar04248
Aar18590	Aar37510	Aar28920	Aar26280	Aar27691	Aar27691
Aar08546	Aar25049	Aar37354	Aar14012	novel.27530	novel.27530
Aar34121	Aar27134	Aar28799	Aar42542	novel.20526	novel.20526
Aar07939	Aar42136	Aar13556	Aar12514	novel.25665	novel.25665
Aar08889	Aar44781	Aar23014	Aar05001	Aar41190	Aar41190
Aar34670	Aar07819	Aar18409	Aar43877	Aar20284	Aar20284
Aar10356	Aar25111	Aar23605	Aar05241	Aar31197	Aar31197
Aar08999	Aar07744	Aar41752	Aar23894	Aar24658	Aar24658
Aar31769	Aar29182	Aar02386	Aar05667	Aar09115	Aar09115
Aar30123	Aar21042	Aar28486	Aar40683	Aar11033	Aar11033
Aar07421	Aar33732	Aar06243	Aar35606	Aar15805	Aar15805
Aar37414	Aar11316	Aar02883	Aar32140	Aar16604	Aar16604
Aar01435	Aar03687	Aar19215	novel.34947	Aar23585	Aar23585
Aar35782	Aar32013	Aar07528	Aar11564	Aar07081	Aar07081
Aar24283	Aar02284	Aar04942	Aar13636	Aar30066	Aar30066
Aar03115	novel.4314	Aar09645	Aar08348	Aar08747	Aar08747
novel.24006	Aar10519	novel.30485	Aar42980	Aar26599	Aar26599
Aar27845	Aar16872	novel.30853	Aar36504	Aar10933	Aar10933
Aar27670	Aar22202	Aar26345	Aar19269	Aar16892	Aar16892
Aar36145	Aar13775	Aar24857	Aar22771	Aar44575	Aar44575
Aar44352	Aar08776	Aar00729	Aar04412	Aar30560	Aar30560
Aar30739	Aar02505	Aar08805	Aar35482	Aar31696	Aar31696
Aar39076	Aar31543	Aar29196	Aar35024	Aar06942	Aar06942
Aar05542	Aar28305	Aar09851	novel.5055	novel.16193	novel.16193
Aar26191	Aar35462	Aar33170	Aar00678	Aar24563	Aar24563
Aar09507	Aar24095	Aar17669	Aar45540	Aar00145	Aar00145
Aar08945	Aar32989	Aar15301	Aar09295	novel.17290	novel.17290
Aar25537	Aar17227	Aar01079	Aar07793	Aar38867	Aar38867
Aar29480	novel.13669	novel.13224	novel.36131	Aar40605	Aar40605
Aar00042	Aar10715	Aar26313	Aar20606	Aar05667	Aar05667
Aar22030	Aar33860	Aar36783	Aar24252	Aar44167	Aar44167
Aar01912	Aar38196	Aar17261	Aar08831	Aar30991	Aar30991
Aar20506	Aar15966	Aar37428	Aar24267	Aar05073	Aar05073
Aar22678	Aar34689	Aar37889	Aar36929	Aar42795	Aar42795
Aar01898	Aar09688	Aar29794	Aar32405	Aar12586	Aar12586
Aar19051	Aar16345	Aar34152	Aar27089	Aar07705	Aar07705
Aar35854	Aar32646	Aar01820	Aar24482	Aar15132	Aar15132
Aar26277	Aar27589	Aar25534	Aar07262	Aar13718	Aar13718
Aar00711	Aar09327	Aar34801	Aar36640	Aar27464	Aar27464
Aar29283	Aar17539	Aar01016	novel.11259	Aar30026	Aar30026
Aar33746	Aar36615	Aar11522	Aar29604	Aar37212	Aar37212
novel.6465	Aar15768	Aar28019	novel.18571	Aar13806	Aar13806
Aar40316	Aar28568	Aar26288	Aar21284	Aar21111	Aar21111
novel.21769	Aar27173	Aar24977	Aar35856	Aar19678	Aar19678
Aar41556	Aar37850	Aar00538	Aar39816	Aar00473	Aar00473
Aar37895	Aar01895	Aar35747	Aar40400	novel.15192	novel.15192
Aar44046	Aar01136	Aar16853	novel.6433	novel.2482	novel.2482
Aar06189	Aar10175	Aar33975	novel.29121	Aar31155	Aar31155
Aar24474	Aar09328	Aar10073	Aar47415	Aar12092	Aar12092
Aar30141	Aar34879	Aar13046	Aar12234	Aar33837	Aar33837
Aar15552	Aar26022	Aar22297	novel.17269	Aar24336	Aar24336
Aar22790	Aar29161	Aar42840	novel.7262	Aar14849	Aar14849
Aar31000	Aar43350	Aar26059	Aar01070	novel.32697	novel.32697
Aar06785	Aar32040	Aar38174	Aar21816	Aar16571	Aar16571
Aar21438	novel.6539	Aar39033	Aar36365	Aar19784	Aar19784
Aar22630	Aar01374	Aar14133	Aar44647	novel.10262	novel.10262
Aar36965	Aar28959	Aar29060	Aar45322	novel.15925	novel.15925
Aar24099	Aar14296	Aar23449	Aar33471	Aar12571	Aar12571
Aar15522	Aar10584	Aar06746	Aar16453	novel.6433	novel.6433
Aar20753	novel.25774	Aar37859	Aar24932	Aar24760	Aar24760
Aar10513	Aar18247	Aar28737	Aar43168	novel.12548	novel.12548
Aar37905	Aar05150	Aar03493	novel.31841	Aar33392	Aar33392
Aar17552	Aar01623	Aar42257	Aar39879	Aar08577	Aar08577
Aar06726	Aar03275	Aar18387	novel.25100	Aar17045	Aar17045
Aar04617	Aar07910	Aar41519	Aar30057	novel.30902	novel.30902
Aar09720	Aar02773	Aar04850	Aar41004	Aar22496	Aar22496
Aar25386	Aar23574	Aar37819	Aar31092	Aar12313	Aar12313
Aar07302	Aar09197	Aar02655	novel.25317	Aar24786	Aar24786
Aar34874	novel.21989	novel.19979	novel.39718	Aar12362	Aar12362
Aar32410	Aar39870	Aar24881	novel.2121	Aar10063	Aar10063
Aar27908	Aar42630	Aar07920	Aar14121	Aar07009	Aar07009
Aar44786	Aar01270	Aar36167	novel.7056	Aar11268	Aar11268
Aar08996	Aar35919	Aar43769	novel.11348	novel.3094	novel.3094
Aar07140	Aar27756	Aar25307	Aar07929	novel.25807	novel.25807
Aar21244	Aar06759	Aar32776	Aar22770	Aar22719	Aar22719
Aar05775	novel.23042	Aar24098	Aar22575	Aar23057	Aar23057
Aar32181	Aar07424	novel.31595	Aar09907	novel.32869	novel.32869
Aar13572	Aar35169	Aar01669	novel.2708	Aar40141	Aar40141
Aar26197	Aar10827	Aar38915	Aar01618	Aar37764	Aar37764
Aar00806	novel.28277	Aar02275	novel.572	Aar06443	Aar06443
Aar05786	Aar09673	Aar04447	Aar32347	novel.26003	novel.26003
Aar40784	Aar15798	Aar32332	Aar14014	Aar25469	Aar25469
Aar18782	Aar32795	Aar15410	Aar35650	Aar40852	Aar40852
Aar12694	Aar03344	Aar02650	Aar27064	Aar13442	Aar13442
Aar05530	Aar42647	Aar08720	Aar17416	Aar30548	Aar30548
Aar41810	Aar13389	Aar07420	Aar35372	Aar20359	Aar20359
Aar34671	Aar30170	Aar15154	Aar22733	Aar18021	Aar18021
Aar03018	Aar32591	Aar37524	novel.8560	Aar37149	Aar37149
Aar12967	Aar15992	Aar09016	Aar32116	Aar02336	Aar02336
Aar33698	novel.36431	Aar42132	Aar08189	Aar29797	Aar29797
Aar30122	Aar40794	Aar16920	Aar36474	Aar39284	Aar39284
Aar18844	Aar17384	Aar03959	Aar10720	Aar29087	Aar29087
Aar36172	Aar02458	Aar32391	Aar26539	Aar28985	Aar28985
novel.1845	Aar39864	Aar02502	Aar28662	novel.29195	novel.29195
novel.27348	Aar32155	novel.28277	Aar19680	Aar20466	Aar20466
Aar22872	Aar08392	Aar43613	Aar40943	novel.6794	novel.6794
Aar20427	Aar21093	Aar00472	novel.8301	Aar02609	Aar02609
Aar07170	Aar12361	Aar43166	Aar29862	Aar15636	Aar15636
Aar17486	Aar38238	Aar17500	Aar02664	novel.27366	novel.27366
Aar03458	Aar25287	Aar04572	Aar14944	Aar27722	Aar27722
Aar44086	Aar10060	Aar17512	Aar33000	Aar45979	Aar45979
Aar43404	Aar10621	Aar18817	Aar26319	Aar18274	Aar18274
Aar06360	Aar33824	Aar08630	Aar36572	Aar29591	Aar29591
Aar29652	Aar17523	Aar38379	Aar15958	Aar40159	Aar40159
Aar12477	Aar19896	Aar42270	Aar00601	novel.27938	novel.27938
Aar01699	Aar16289	Aar14627	Aar24118	Aar24148	Aar24148
Aar44262	Aar21107	Aar01122	Aar40979	Aar42179	Aar42179
novel.2383	Aar13018	Aar15355	Aar44574	Aar10193	Aar10193
Aar15071	Aar10191	Aar32677	Aar09040	Aar40775	Aar40775
Aar40993	Aar16083	Aar43555	Aar18941	Aar14902	Aar14902
Aar23219	Aar16126	Aar10934	Aar27165	Aar04453	Aar04453
Aar41015	Aar44093	Aar35883	Aar04057	Aar12989	Aar12989
Aar15952	Aar23129	Aar13971	Aar20558	novel.31379	novel.31379
Aar26051	Aar25898	Aar43538	Aar04793	Aar20812	Aar20812
Aar19206	Aar06249	Aar34585	Aar01974	Aar33060	Aar33060
Aar00202	Aar31502	Aar26907	Aar29808	Aar29624	Aar29624
Aar31148	Aar04112	Aar03305	Aar05147	Aar01477	Aar01477
Aar25971	Aar08886	Aar17257	Aar47136	Aar01163	Aar01163
novel.5468	Aar04850	Aar42372	Aar11392	Aar29058	Aar29058
Aar28665	Aar37452	Aar38600	novel.29966	Aar25894	Aar25894
Aar20637	Aar20100	Aar00507	Aar15701	Aar03386	Aar03386
Aar41786	Aar06322	Aar34774	Aar04456	Aar02617	Aar02617
Aar15265	Aar01693	Aar40476	Aar31516	Aar38274	Aar38274
Aar38223	Aar25896	Aar00309	novel.27942	Aar40116	Aar40116
Aar14857	Aar29006	Aar44826	novel.10673	Aar29506	Aar29506
Aar44380	Aar09173	Aar31101	novel.16133	Aar17857	Aar17857
Aar29187	Aar18540	Aar07195	novel.16193	Aar35546	Aar35546
Aar21350	Aar18966	Aar39030	novel.16848	Aar15067	Aar15067
Aar31391	Aar33905	Aar19106	Aar42249	Aar32064	Aar32064
Aar02948	Aar28740	Aar44629	Aar27675	Aar29037	Aar29037
Aar39681	Aar09709	Aar43256	Aar11319	Aar20103	Aar20103
Aar44645	Aar23748	Aar23037	Aar39888	Aar15198	Aar15198
novel.26685	Aar38158	Aar21552	Aar40605	Aar20567	Aar20567
Aar27286	Aar10143	Aar19883	Aar33060	Aar39115	Aar39115
Aar17612	Aar11323	Aar08987	novel.6794	Aar38844	Aar38844
Aar00478	Aar04369	Aar22954	Aar09381	novel.36509	novel.36509
Aar08960	Aar17066	Aar01449	Aar43726	Aar17461	Aar17461
Aar29889	Aar38612	Aar15453	Aar30797	Aar10711	Aar10711
Aar37511	Aar04661	Aar42175	Aar19900	Aar04601	Aar04601
Aar14127	Aar36097	Aar34394	Aar15721	Aar05001	Aar05001
Aar27837	Aar08719	Aar40659	Aar19489	Aar05318	Aar05318
Aar24587	Aar10320	Aar33287	Aar06942	novel.34608	novel.34608
Aar37962	Aar03013	Aar40963	Aar35894	Aar42108	Aar42108
Aar01324	Aar00525	Aar17471	Aar38508	novel.15598	novel.15598
Aar07661	Aar05662	Aar34130	Aar11837	Aar24286	Aar24286
novel.19624	Aar12754	Aar05651	novel.30398	Aar16486	Aar16486
Aar10583	Aar15191	Aar36665	Aar21280	Aar04503	Aar04503
Aar17875	Aar37194	Aar24691	novel.1526	novel.12556	novel.12556
Aar18674	Aar06124	Aar25779	Aar07188	Aar17995	Aar17995
Aar43769	Aar11303	Aar04917	Aar23718	Aar34145	Aar34145
Aar34707	Aar22809	Aar12554	Aar20494	novel.1374	novel.1374
Aar28560	Aar43722	Aar04772	novel.27733	Aar35829	Aar35829
Aar37291	Aar29032	Aar03856	Aar00170	Aar44841	Aar44841
Aar39389	Aar24370	Aar19239	novel.27404	Aar14414	Aar14414
Aar28337	Aar06028	Aar36151	Aar36360	Aar10532	Aar10532
Aar29685	Aar13439	Aar33570	Aar43005	Aar02749	Aar02749
Aar32021	Aar08550	Aar35593	novel.37715	Aar32583	Aar32583
Aar31500	Aar33969	Aar30141	novel.26284	Aar05548	Aar05548
Aar16046	Aar23883	Aar39812	Aar40859	Aar24158	Aar24158
Aar35353	Aar22694	Aar17332	Aar43385	Aar37761	Aar37761
Aar42920	Aar13472	Aar29117	Aar22240	novel.8198	novel.8198
Aar16987	Aar04607	Aar22084	Aar17895	Aar26998	Aar26998
Aar14213	Aar18527	Aar42769	Aar18083	Aar03162	Aar03162
Aar14608	Aar08420	Aar34969	novel.1374	Aar25129	Aar25129
Aar34565	Aar08500	Aar00340	Aar19895	Aar36193	Aar36193
Aar25692	Aar00824	Aar16499	Aar09360	Aar39604	Aar39604
Aar33503	Aar24121	Aar31536	novel.26342	Aar13797	Aar13797
Aar40054	Aar29720	Aar04124	Aar03629	Aar08672	Aar08672
Aar07208	Aar27342	Aar14405	Aar09113	Aar17251	Aar17251
Aar27062	Aar23950	Aar25052	novel.6096	Aar09775	Aar09775
Aar04008	Aar00799	Aar17065	Aar27097	Aar43807	Aar43807
Aar31085	Aar42199	Aar40089	Aar39518	Aar07593	Aar07593
Aar15509	Aar32238	Aar40589	Aar44453	novel.32318	novel.32318
Aar00394	Aar08889	Aar36483	Aar38164	Aar44080	Aar44080
Aar44659	Aar17561	Aar00155	Aar31261	Aar11487	Aar11487
Aar04985	Aar29256	Aar14992	Aar07445	Aar38510	Aar38510
Aar40926	Aar09959	Aar42261	Aar07442	Aar23633	Aar23633
Aar19758	Aar18905	Aar43599	Aar02111	Aar09295	Aar09295
Aar32363	Aar28097	Aar14222	Aar20632	Aar07530	Aar07530
Aar11328	Aar28986	Aar14800	novel.18827	novel.9650	novel.9650
Aar26999	Aar27458	Aar10366	Aar17302	Aar36169	Aar36169
Aar12333	Aar28895	Aar20339	novel.9719	Aar17023	Aar17023
Aar29426	Aar27229	Aar15006	novel.8557	Aar09885	Aar09885
Aar41902	Aar11680	Aar18692	novel.18832	Aar10645	Aar10645
Aar18377	Aar16418	Aar41810	Aar34744	Aar24832	Aar24832
Aar13037	Aar18223	Aar39829	Aar33095	Aar21937	Aar21937
Aar10076	Aar08287	Aar09952	Aar14563	Aar34081	Aar34081
Aar09099	Aar30102	Aar35523	Aar25445	Aar24247	Aar24247
Aar10991	Aar10848	Aar26595	Aar15998	Aar32010	Aar32010
Aar01047	Aar35852	Aar08915	Aar20935	Aar43767	Aar43767
Aar00849	Aar39720	Aar18591	novel.4555	Aar01651	Aar01651
Aar19845	Aar20093	Aar34387	Aar01542	novel.2113	novel.2113
Aar40527	Aar30107	Aar37735	novel.36050	Aar05122	Aar05122
Aar19570	novel.11675	Aar00304	Aar38963	Aar05754	Aar05754
Aar03202	novel.25655	Aar04169	Aar11468	novel.6214	novel.6214
Aar08366	novel.23689	Aar40413	Aar05242	Aar28068	Aar28068
Aar43742	novel.18891	Aar21700	Aar37871	novel.37723	novel.37723
Aar25616	Aar20936	Aar14496	novel.19157	Aar30473	Aar30473
Aar43778	Aar06661	Aar19037	Aar08914	novel.34174	novel.34174
Aar00261	Aar07553	Aar02637	Aar34211	Aar04731	Aar04731
Aar27204	Aar20211	Aar27715	novel.26543	novel.12463	novel.12463
novel.7521	Aar40031	Aar33845	Aar21564	novel.28528	novel.28528
Aar30353	Aar29737	Aar16668	Aar37674	Aar06212	Aar06212
Aar34225	Aar29969	Aar34385	Aar23121	novel.35969	novel.35969
novel.27337	Aar07171	Aar27956	Aar14890	Aar13464	Aar13464
Aar35476	Aar40055	Aar29217	Aar00423	novel.16411	novel.16411
Aar33631	Aar17582	Aar29585	novel.12506	Aar22050	Aar22050
Aar27462	Aar04389	Aar03088	Aar28266	novel.26199	novel.26199
Aar15856	novel.9046	Aar31747	Aar12410	Aar11559	Aar11559
Aar10185	Aar23717	novel.33790	Aar36502	Aar19555	Aar19555
Aar36519	Aar35298	Aar15250	Aar41848	Aar00811	Aar00811
Aar02861	Aar18830	Aar42550	Aar09606	Aar27089	Aar27089
Aar36216	Aar34914	Aar06756	Aar08471	Aar21053	Aar21053
Aar33768	Aar29024	Aar23273	novel.6224	Aar39930	Aar39930
Aar07935	Aar24309	Aar22986	novel.11522	Aar34630	Aar34630
Aar37149	Aar31139	Aar39205	Aar10387	novel.8591	novel.8591
Aar04001	Aar41813	Aar29293	Aar05284	Aar21515	Aar21515
Aar20126	Aar25332	Aar16496	Aar28512	Aar31221	Aar31221
Aar24155	Aar43474	Aar16912	novel.2113	Aar26979	Aar26979
Aar11533	Aar32074	Aar03473	novel.17049	Aar13636	Aar13636
Aar32154	Aar44499	Aar06343	Aar27144	Aar16354	Aar16354
Aar11156	Aar05230	Aar26129	novel.17948	Aar42107	Aar42107
novel.29827	Aar16027	Aar16749	Aar34196	Aar23894	Aar23894
Aar43748	Aar44327	Aar17194	Aar16145	Aar35606	Aar35606
Aar21351	Aar40391	Aar40665	Aar20908	Aar09907	Aar09907
Aar19770	Aar00182	Aar44610	Aar38247	novel.3767	novel.3767
Aar35927	Aar22799	Aar24655	Aar39439	Aar12165	Aar12165
Aar09000	Aar43369	Aar17504	Aar21454	Aar34669	Aar34669
Aar16253	Aar03444	Aar42137	Aar30514	Aar26843	Aar26843
Aar22885	Aar35567	Aar05866	novel.2377	Aar37023	Aar37023
novel.1697	Aar04027	Aar03994	Aar09942	Aar39721	Aar39721
Aar34479	Aar44582	Aar06730	Aar31416	Aar29088	Aar29088
Aar14675	Aar38040	Aar11426	Aar07901	Aar23865	Aar23865
Aar42603	Aar19108	Aar25704	Aar42507	novel.17032	novel.17032
Aar17977	Aar13912	Aar06326	Aar31446	Aar04941	Aar04941
Aar18472	Aar01775	Aar37977	Aar06601	Aar43717	Aar43717
Aar23678	Aar34377	Aar23938	Aar07093	Aar26057	Aar26057
Aar20474	Aar10437	Aar33891	Aar00536	Aar17249	Aar17249
Aar44861	Aar34979	novel.36996	novel.2665	Aar13689	Aar13689
Aar37988	Aar01470	Aar26492	Aar00047	Aar10864	Aar10864
Aar30318	novel.4169	Aar09901	Aar03720	Aar47347	Aar47347
Aar32174	Aar00195	Aar11414	novel.10644	Aar22632	Aar22632
Aar43518	Aar19996	Aar11640	Aar38283	Aar06411	Aar06411
Aar29372	Aar04790	Aar13937	Aar12744	Aar36312	Aar36312
Aar02289	Aar31902	Aar10621	Aar15153	Aar27415	Aar27415
Aar00962	Aar13089	Aar11249	Aar28753	Aar27963	Aar27963
Aar09563	Aar24260	Aar01739	Aar07740	novel.25470	novel.25470
Aar08577	Aar36063	Aar00564	Aar14648	Aar47359	Aar47359
Aar10655	Aar06857	Aar34871	Aar00078	Aar10677	Aar10677
Aar41313	Aar39404	Aar22457	novel.14398	Aar28044	Aar28044
Aar32821	Aar31935	Aar17381	Aar31484	novel.23937	novel.23937
Aar38726	Aar09078	Aar01480	Aar40028	Aar42506	Aar42506
Aar12665	Aar31800	Aar02377	Aar29037	novel.21042	novel.21042
Aar12557	Aar33011	Aar24699	Aar32325	Aar37126	Aar37126
Aar15079	Aar15556	Aar17560	novel.27641	novel.8301	novel.8301
Aar12385	Aar07473	Aar37581	Aar03306	novel.27991	novel.27991
Aar38648	Aar44178	Aar39119	Aar39608	Aar27114	Aar27114
Aar10035	Aar17592	Aar06633	novel.16023	Aar17521	Aar17521
Aar17880	Aar05217	Aar18542	Aar31498	Aar12450	Aar12450
Aar22435	Aar23348	Aar19760	Aar15762	Aar13476	Aar13476
Aar41312	Aar03851	Aar35378	novel.27600	Aar02767	Aar02767
Aar20363	Aar12755	Aar23583	novel.24181	Aar01660	Aar01660
Aar11136	Aar07187	Aar36322	novel.15621	novel.8768	novel.8768
Aar20223	Aar27903	Aar24131	Aar12680	Aar00721	Aar00721
Aar22710	Aar42504	Aar38987	Aar42106	Aar02994	Aar02994
Aar39771	Aar07968	Aar40462	novel.24983	Aar30072	Aar30072
Aar08352	Aar44771	Aar07881	novel.19408	Aar09208	Aar09208
Aar02442	Aar08354	Aar18003	Aar42123	Aar03698	Aar03698
Aar23287	Aar13188	Aar41300	Aar13786	novel.16734	novel.16734
Aar34180	Aar33540	Aar41280	Aar09298	novel.23552	novel.23552
Aar24948	Aar18382	Aar15091	Aar03004	Aar41852	Aar41852
Aar38152	Aar07644	Aar03479	Aar22699	Aar41740	Aar41740
novel.4036	Aar38230	Aar25306	Aar03873	novel.19410	novel.19410
Aar17917	Aar26129	Aar14388	Aar01584	Aar32686	Aar32686
Aar10437	Aar17265	novel.25774	novel.861	novel.27217	novel.27217
Aar37673	Aar12335	Aar33865	novel.3046	Aar07293	Aar07293
Aar24018	Aar06332	Aar22525	Aar02007	Aar18754	Aar18754
Aar32703	Aar22789	Aar21343	novel.1359	novel.2580	novel.2580
Aar23954	Aar23981	Aar37087	Aar36540	Aar34861	Aar34861
Aar13650	Aar17168	Aar38222	Aar03987	Aar06880	Aar06880
Aar35561	Aar33912	Aar17209	novel.25747	novel.4692	novel.4692
Aar33744	Aar02901	Aar15052	Aar06685	Aar05938	Aar05938
Aar39651	novel.10397	Aar29930	Aar08213	Aar42542	Aar42542
Aar12745	Aar21236	Aar35387	Aar38360	Aar19680	Aar19680
Aar08924	Aar11041	Aar03710	Aar17251	Aar30669	Aar30669
Aar23602	Aar42328	Aar44532	Aar09165	Aar25341	Aar25341
Aar25947	Aar31346	Aar31944	Aar21458	novel.18819	novel.18819
Aar37216	Aar04782	Aar05836	Aar05806	Aar21284	Aar21284
Aar04169	Aar13151	Aar35306	novel.15728	Aar17747	Aar17747
Aar24638	Aar15537	Aar09883	Aar03826	Aar37631	Aar37631
Aar40294	Aar31893	Aar24581	Aar13814	Aar28784	Aar28784
Aar04323	Aar43971	novel.8223	novel.23021	Aar25082	Aar25082
Aar31425	Aar03205	Aar17212	Aar15395	Aar43135	Aar43135
Aar32114	Aar39756	Aar01730	Aar35829	Aar30609	Aar30609
Aar13525	Aar04274	Aar25416	Aar24908	novel.1526	novel.1526
Aar39625	Aar26474	novel.32965	novel.34151	Aar33792	Aar33792
Aar13299	novel.11567	novel.5785	Aar14902	Aar04411	Aar04411
Aar35096	Aar38310	Aar40900	Aar20007	Aar10022	Aar10022
Aar24588	Aar35159	Aar44224	Aar42612	Aar42984	Aar42984
Aar38802	Aar41271	Aar27863	Aar15578	Aar39908	Aar39908
Aar24038	Aar37353	Aar06230	Aar18584	Aar42704	Aar42704
Aar16320	novel.9239	Aar35753	novel.10857	novel.4221	novel.4221
Aar43064	Aar37050	Aar04913	Aar25367	novel.10569	novel.10569
Aar42916	Aar22634	Aar17413	Aar09772	Aar19154	Aar19154
Aar04931	Aar41069	Aar31268	Aar24459	novel.15403	novel.15403
Aar10856	Aar22449	Aar12646	novel.10817	Aar34350	Aar34350
Aar06080	Aar10031	Aar35344	Aar09212	Aar16510	Aar16510
Aar00222	Aar10571	Aar03130	novel.1877	Aar13397	Aar13397
Aar16291	Aar43217	Aar11348	Aar32012	Aar07548	Aar07548
Aar20927	Aar26604	novel.12103	Aar40064	Aar22372	Aar22372
Aar18306	Aar17687	novel.21176	novel.25765	Aar20857	Aar20857
Aar37697	Aar44241	Aar31728	Aar13638	novel.31313	novel.31313
Aar03436	Aar29063	Aar41899	novel.4596	Aar47366	Aar47366
Aar12867	Aar03883	Aar17278	Aar08862	Aar23749	Aar23749
Aar40494	Aar33941	Aar27710	Aar41874	Aar28658	Aar28658
Aar06678	Aar12355	Aar07439	Aar33792	novel.18315	novel.18315
Aar28524	Aar37885	Aar26666	Aar09253	Aar08583	Aar08583
Aar22346	Aar04637	Aar38996	Aar18307	Aar00144	Aar00144
Aar38322	Aar10306	Aar07637	Aar35495	Aar07406	Aar07406
Aar34590	Aar21933	Aar22244	Aar26597	novel.35276	novel.35276
Aar04687	Aar24895	Aar17349	Aar08677	Aar43005	Aar43005
Aar07951	Aar18002	Aar38455	novel.34602	Aar43668	Aar43668
Aar03301	Aar34544	Aar21092	Aar18464	Aar27103	Aar27103
Aar08480	Aar22325	Aar14365	novel.14597	Aar08618	Aar08618
Aar13424	Aar15095	Aar43860	Aar01138	Aar40274	Aar40274
Aar32297	Aar31805	Aar40334	novel.5664	Aar20295	Aar20295
Aar26196	Aar02694	Aar41186	Aar16801	novel.38203	novel.38203
Aar03317	Aar44873	novel.25403	novel.12463	Aar34569	Aar34569
Aar31535	novel.27265	Aar34577	Aar19860	Aar20389	Aar20389
Aar02878	Aar40474	Aar39437	Aar14456	novel.34600	novel.34600
Aar21701	Aar33276	novel.18132	Aar39815	Aar19852	Aar19852
Aar24942	Aar33109	Aar08653	Aar34057	novel.6771	novel.6771
Aar27863	Aar15192	Aar01374	Aar05061	novel.31636	novel.31636
Aar22536	Aar01165	Aar39407	Aar09582	novel.25454	novel.25454
Aar03642	Aar07433	Aar31102	Aar10757	Aar20005	Aar20005
Aar14624	Aar36366	Aar16487	Aar21273	Aar14928	Aar14928
Aar34184	Aar30109	Aar40084	novel.7130	Aar29952	Aar29952
Aar07364	Aar04058	Aar02864	novel.25034	Aar35191	Aar35191
Aar21021	Aar00128	Aar23511	Aar22926	Aar01607	Aar01607
novel.23733	novel.13478	novel.6794	Aar39880	novel.21176	novel.21176
Aar11873	Aar38692	Aar13875	Aar01727	Aar04756	Aar04756
Aar08280	Aar17578	Aar13227	Aar06559	Aar07098	Aar07098
Aar23046	Aar15973	Aar03274	Aar40367	Aar12712	Aar12712
Aar41941	Aar24227	Aar19651	Aar14117	Aar03254	Aar03254
Aar22348	Aar15142	Aar01308	Aar34161	novel.10240	novel.10240
Aar17836	Aar36806	Aar43113	Aar17825	Aar07572	Aar07572
Aar02424	Aar40118	Aar32357	Aar13743	Aar14012	Aar14012
Aar09354	Aar18980	Aar29815	Aar05724	Aar07339	Aar07339
Aar34128	Aar19726	Aar16719	Aar28188	Aar35639	Aar35639
Aar44614	Aar41198	Aar18670	Aar24080	Aar26582	Aar26582
Aar43824	Aar33058	Aar02261	Aar17745	Aar10824	Aar10824
Aar23301	Aar00785	Aar42585	Aar37472	Aar35415	Aar35415
Aar21515	novel.8223	Aar07338	Aar21393	Aar33452	Aar33452
Aar16578	novel.12598	Aar18389	Aar21937	Aar35307	Aar35307
Aar34286	Aar21601	Aar26003	Aar17209	Aar21026	Aar21026
Aar47213	Aar22048	Aar30580	Aar35184	Aar18434	Aar18434
Aar13630	Aar10184	Aar34291	Aar25853	Aar36769	Aar36769
Aar43101	Aar22304	Aar28524	Aar09668	Aar01796	Aar01796
Aar09675	Aar02676	Aar22532	Aar28165	Aar03241	Aar03241
Aar03076	Aar12373	Aar08848	Aar19447	Aar41383	Aar41383
Aar42588	Aar21268	Aar05274	Aar30154	Aar00188	Aar00188
Aar44745	Aar43673	Aar23274	Aar41745	Aar33499	Aar33499
Aar15082	Aar14482	Aar12753	Aar34806	Aar20237	Aar20237
Aar14592	Aar17916	Aar07315	Aar24048	Aar15989	Aar15989
Aar22388	Aar16030	Aar43967	novel.2065	Aar27675	Aar27675
Aar43982	Aar16531	Aar34701	novel.11869	Aar37577	Aar37577
Aar10854	Aar29418	Aar05751	Aar03560	novel.17049	novel.17049
Aar17338	Aar30439	Aar09474	Aar47364	Aar12603	Aar12603
Aar14566	Aar05229	Aar33554	Aar10792	Aar34902	Aar34902
Aar16772	Aar18484	Aar20181	Aar11167	Aar02926	Aar02926
Aar18046	Aar01277	Aar35982	novel.32320	Aar19100	Aar19100
Aar15678	Aar35165	Aar21641	Aar31984	novel.26612	novel.26612
Aar13087	Aar35800	Aar35262	novel.17832	novel.6838	novel.6838
Aar40376	Aar06423	Aar04126	Aar07907	Aar44722	Aar44722
Aar04058	Aar15052	novel.10543	Aar36157	Aar14014	Aar14014
Aar34960	Aar02088	Aar22486	Aar02748	Aar39675	Aar39675
Aar22269	Aar40388	Aar29265	novel.19875	Aar41585	Aar41585
Aar07955	Aar16462	Aar35382	Aar05385	Aar00169	Aar00169
Aar26474	Aar12763	Aar16918	Aar08948	Aar22240	Aar22240
Aar01376	Aar40643	Aar25537	novel.13235	Aar26059	Aar26059
Aar09688	Aar11213	Aar41803	Aar10114	novel.30958	novel.30958
Aar23580	Aar04797	Aar30808	Aar29058	Aar26513	Aar26513
Aar34784	Aar26671	Aar02265	Aar28495	Aar02657	Aar02657
Aar34907	Aar44832	Aar25614	Aar31842	Aar40028	Aar40028
Aar24066	Aar13693	Aar30309	Aar24490	Aar18996	Aar18996
Aar36757	Aar09148	Aar34517	Aar21643	novel.4397	novel.4397
Aar09740	Aar41751	Aar19216	Aar39368	Aar04968	Aar04968
Aar25479	Aar03683	Aar00246	Aar25388	Aar05935	Aar05935
Aar32636	Aar34468	Aar30697	Aar20013	Aar20908	Aar20908
Aar27857	Aar37221	Aar03185	Aar21015	Aar03908	Aar03908
Aar09336	Aar40446	Aar18381	Aar05536	Aar44642	Aar44642
Aar10934	Aar10835	Aar05833	Aar40755	Aar24230	Aar24230
Aar10638	Aar18356	Aar15483	Aar03550	novel.4344	novel.4344
Aar40359	Aar31732	Aar33784	Aar36153	Aar09956	Aar09956
Aar12318	Aar10693	Aar22253	Aar33211	Aar02847	Aar02847
Aar31636	Aar38559	Aar41655	Aar01287	Aar01137	Aar01137
Aar03344	Aar09273	Aar08979	Aar35194	novel.26757	novel.26757
Aar17556	Aar05328	Aar26895	novel.9595	Aar36326	Aar36326
Aar32697	Aar31602	Aar03926	Aar47531	Aar02539	Aar02539
Aar22520	Aar35135	Aar08543	Aar05720	novel.22632	novel.22632
Aar22580	Aar15444	Aar00659	Aar29300	Aar15769	Aar15769
Aar25917	Aar12749	Aar29548	Aar29570	Aar06993	Aar06993
Aar13308	Aar43288	Aar43631	Aar12231	Aar00287	Aar00287
Aar20355	Aar04008	Aar13817	Aar12106	Aar13443	Aar13443
Aar40959	Aar39548	Aar20280	Aar10115	Aar07816	Aar07816
Aar07100	Aar42388	Aar15695	novel.27233	novel.28809	novel.28809
Aar25415	Aar30483	Aar37061	Aar14969	novel.15796	novel.15796
Aar12119	Aar23954	Aar29776	Aar08782	novel.39343	novel.39343
Aar37904	Aar06373	Aar04102	Aar27828	Aar14807	Aar14807
Aar14366	Aar36758	Aar04964	Aar01493	Aar21493	Aar21493
Aar25507	Aar41068	Aar25158	Aar20899	Aar26504	Aar26504
Aar00364	Aar21346	Aar42005	novel.3528	Aar36964	Aar36964
Aar44615	Aar38546	Aar04887	Aar39789	Aar04857	Aar04857
Aar07468	Aar29524	Aar39268	Aar11663	novel.16149	novel.16149
Aar39624	Aar07526	Aar16765	novel.1311	novel.4352	novel.4352
Aar02473	Aar07490	Aar32123	novel.8591	Aar33257	Aar33257
Aar18537	Aar40100	Aar01969	Aar14351	Aar13244	Aar13244
Aar12197	Aar43228	Aar13491	Aar35191	Aar28633	Aar28633
Aar28650	novel.33858	Aar18730	novel.23414	Aar35892	Aar35892
Aar17582	Aar12703	Aar31987	Aar17537	novel.3894	novel.3894
Aar29508	Aar00116	Aar44174	Aar33303	Aar24982	Aar24982
Aar01685	Aar10787	Aar16961	Aar01716	Aar02485	Aar02485
Aar19293	Aar33909	novel.25658	novel.2378	Aar38942	Aar38942
Aar03915	Aar36695	Aar17437	Aar08793	Aar11098	Aar11098
Aar27506	Aar34409	Aar40308	Aar30949	Aar30154	Aar30154
Aar23485	Aar17064	Aar17855	Aar36636	Aar42203	Aar42203
Aar26686	Aar07502	Aar30428	Aar39341	novel.29164	novel.29164
novel.20833	Aar12402	Aar25159	Aar28404	Aar08804	Aar08804
Aar36387	Aar15837	Aar43064	Aar03811	Aar07809	Aar07809
Aar33933	Aar44258	Aar16287	Aar17743	Aar07173	Aar07173
Aar14296	Aar22646	novel.2355	Aar33714	Aar42376	Aar42376
Aar09083	Aar25058	Aar27316	Aar28020	Aar02664	Aar02664
Aar30175	Aar44282	Aar38452	Aar37184	Aar02043	Aar02043
Aar06509	Aar29225	Aar34552	novel.18315	novel.22909	novel.22909
Aar04773	Aar25699	Aar38928	Aar30333	Aar28637	Aar28637
Aar04310	Aar00636	Aar43081	Aar36380	Aar32633	Aar32633
Aar00653	Aar10137	Aar20808	Aar11679	Aar36482	Aar36482
Aar25436	Aar29577	Aar14333	Aar14187	Aar28020	Aar28020
Aar21798	Aar44608	Aar30346	Aar41608	novel.11141	novel.11141
Aar16619	Aar03925	Aar16004	Aar04575	Aar27828	Aar27828
Aar25655	Aar03962	Aar30487	Aar00223	Aar43413	Aar43413
Aar02951	Aar42567	Aar02670	Aar31202	Aar39453	Aar39453
Aar31820	Aar01413	Aar23977	Aar01807	Aar03768	Aar03768
Aar16466	Aar15079	Aar29647	Aar37212	novel.15621	novel.15621
Aar25239	Aar35013	Aar00711	novel.26222	novel.11569	novel.11569
Aar34361	Aar17399	Aar34335	novel.20768	Aar06310	Aar06310
Aar25115	Aar27781	novel.9797	Aar31931	novel.25445	novel.25445
Aar18018	Aar30753	Aar15718	Aar33092	Aar37342	Aar37342
Aar02155	Aar12895	novel.9855	Aar27200	Aar29846	Aar29846
novel.26037	Aar38168	Aar24949	Aar42704	Aar36652	Aar36652
Aar04312	Aar29280	Aar44591	Aar38569	Aar06304	Aar06304
Aar28739	Aar25814	Aar41237	novel.25803	Aar41498	Aar41498
Aar09244	Aar39517	Aar17482	Aar03817	Aar17853	Aar17853
novel.432	Aar19473	Aar10814	Aar14447	Aar33579	Aar33579
Aar41414	novel.27295	Aar38546	Aar20621	Aar09386	Aar09386
Aar41495	Aar10366	Aar03885	novel.3768	Aar34310	Aar34310
Aar28678	Aar26228	Aar29419	novel.15796	Aar38509	Aar38509
Aar09934	Aar04945	Aar01593	novel.14231	Aar00062	Aar00062
Aar21245	Aar20173	Aar09757	Aar23084	Aar15996	Aar15996
Aar20244	Aar09370	Aar11036	Aar19201	Aar18152	Aar18152
Aar11680	Aar09675	Aar04483	Aar10860	novel.34624	novel.34624
Aar36219	Aar22556	Aar39621	Aar00169	Aar35502	Aar35502
Aar22271	Aar00738	Aar41793	novel.7312	Aar35076	Aar35076
Aar11046	Aar25801	Aar02351	Aar29402	Aar19148	Aar19148
Aar01095	Aar04602	Aar28343	Aar41349	Aar34778	Aar34778
Aar39732	Aar31627	Aar10009	Aar32800	Aar35239	Aar35239
Aar35640	Aar26027	Aar29685	Aar36460	Aar25252	Aar25252
Aar02297	Aar38600	Aar26080	novel.11822	Aar13833	Aar13833
Aar03882	Aar09848	Aar04900	Aar02657	Aar11319	Aar11319
Aar42630	Aar36268	Aar22258	Aar07505	Aar25492	Aar25492
Aar10639	Aar39399	Aar36554	Aar23923	Aar26137	Aar26137
Aar12678	Aar43226	Aar04892	Aar41759	Aar08767	Aar08767
Aar21389	Aar39090	Aar31666	novel.14940	Aar06026	Aar06026
Aar06180	Aar39481	Aar04683	novel.30806	Aar03999	Aar03999
Aar16488	Aar29243	Aar24826	novel.36454	Aar31219	Aar31219
Aar33140	Aar34012	Aar24354	Aar02846	Aar18743	Aar18743
Aar07542	Aar38003	Aar15892	Aar02415	Aar10998	Aar10998
Aar24526	Aar39897	Aar14112	novel.11445	Aar21739	Aar21739
Aar29414	Aar33185	Aar22979	Aar00344	novel.29963	novel.29963
Aar37879	Aar43715	Aar06059	Aar20356	Aar38666	Aar38666
Aar38601	Aar10879	Aar34758	Aar34079	Aar27829	Aar27829
Aar22709	Aar05457	Aar19518	Aar09097	Aar29686	Aar29686
novel.28749	Aar23591	Aar07224	Aar00618	Aar29823	Aar29823
Aar05737	Aar04470	novel.29164	Aar19644	novel.4542	novel.4542
Aar37112	Aar40861	Aar23963	Aar19115	Aar30356	Aar30356
Aar28905	Aar20722	Aar35924	novel.29417	Aar23126	Aar23126
Aar16682	novel.3644	Aar25511	Aar12513	Aar19810	Aar19810
Aar34822	Aar05429	Aar36500	novel.14059	Aar08838	Aar08838
Aar14950	novel.18019	Aar43788	Aar03820	Aar08571	Aar08571
Aar30157	Aar20097	Aar15145	Aar05381	Aar14004	Aar14004
Aar15432	Aar05281	Aar35209	Aar31696	Aar31204	Aar31204
Aar02899	Aar29263	Aar13601	novel.30575	Aar34082	Aar34082
Aar19329	Aar32220	Aar03271	Aar36415	Aar13308	Aar13308
Aar27798	Aar06636	Aar01535	Aar12630	novel.35713	novel.35713
Aar29649	Aar35753	Aar04878	novel.15407	novel.34676	novel.34676
Aar30309	Aar32620	Aar20362	Aar29797	Aar42129	Aar42129
novel.21575	Aar37866	Aar20668	Aar35158	Aar10769	Aar10769
Aar41780	Aar13409	Aar13169	Aar43321	Aar23686	Aar23686
Aar13247	Aar30395	Aar44519	Aar20596	Aar13699	Aar13699
Aar32651	Aar08888	Aar26908	Aar04248	novel.20762	novel.20762
Aar28977	Aar25519	Aar15193	Aar06434	novel.30767	novel.30767
Aar40076	Aar06941	Aar21936	Aar34719	Aar34384	Aar34384
Aar42498	Aar25997	Aar33602	Aar13547	Aar30812	Aar30812
Aar02560	Aar14997	Aar24944	Aar37651	Aar38139	Aar38139
Aar41863	Aar06766	Aar08778	Aar24148	Aar06199	Aar06199
Aar15787	Aar21327	Aar33716	novel.34692	novel.1369	novel.1369
Aar17454	Aar36688	Aar40602	Aar07989	Aar37186	Aar37186
Aar17473	Aar40345	Aar00547	Aar41769	novel.2065	novel.2065
Aar34017	Aar19202	Aar22219	Aar27260	Aar12585	Aar12585
Aar13641	Aar08933	Aar24441	Aar36781	Aar23570	Aar23570
Aar37822	Aar31084	Aar31701	Aar21929	Aar19586	Aar19586
Aar30228	Aar17436	Aar32009	novel.21727	Aar10275	Aar10275
Aar22023	Aar06424	Aar36581	Aar35624	novel.30578	novel.30578
Aar24694	Aar14624	Aar07609	Aar22370	Aar18654	Aar18654
Aar01002	Aar18862	Aar31266	Aar33233	novel.27508	novel.27508
novel.5991	novel.34605	Aar39054	Aar34837	Aar32267	Aar32267
Aar23921	Aar27811	Aar01625	Aar03163	Aar04717	Aar04717
Aar21976	Aar16392	Aar40922	Aar39298	novel.14395	novel.14395
Aar19698	Aar34657	Aar08673	Aar02052	Aar26642	Aar26642
Aar21310	Aar07056	Aar37294	Aar23227	Aar14755	Aar14755
Aar23668	Aar30408	novel.5950	Aar41467	Aar04719	Aar04719
Aar03731	Aar23731	Aar10794	novel.21443	Aar12568	Aar12568
Aar06911	Aar04971	Aar22452	Aar26721	Aar16503	Aar16503
Aar09334	Aar35640	Aar23541	Aar19915	Aar00594	Aar00594
Aar25899	Aar17586	Aar27768	Aar18394	Aar12207	Aar12207
Aar17287	Aar27353	Aar13313	Aar32863	Aar16690	Aar16690
Aar04807	Aar41801	Aar09136	Aar41749	Aar25605	Aar25605
Aar01682	Aar09371	novel.20071	Aar14152	novel.1497	novel.1497
Aar05336	Aar17189	Aar20622	Aar28515	Aar35853	Aar35853
Aar29739	Aar32883	Aar27975	Aar13935	Aar27073	Aar27073
Aar38804	Aar32233	Aar23949	Aar16189	Aar39058	Aar39058
Aar24868	Aar22308	Aar02735	Aar26559	Aar23121	Aar23121
Aar17655	Aar31799	Aar31263	Aar20453	Aar14015	Aar14015
Aar30910	Aar20431	Aar11179	Aar18987	Aar04412	Aar04412
Aar27170	Aar24603	novel.4145	Aar39263	Aar30432	Aar30432
novel.37119	Aar11037	Aar40358	Aar36565	Aar33283	Aar33283
novel.34191	Aar00210	Aar26931	Aar15184	Aar28133	Aar28133
Aar03296	Aar36825	Aar35654	Aar24450	Aar11290	Aar11290
Aar06330	Aar13577	Aar32178	Aar08976	Aar13415	Aar13415
Aar34368	Aar07708	Aar42259	Aar12479	Aar02146	Aar02146
Aar05384	Aar16932	Aar31585	Aar05513	Aar40191	Aar40191
Aar29303	Aar03311	Aar29317	Aar27566	Aar19017	Aar19017
Aar30587	Aar37891	Aar06371	Aar22496	Aar04249	Aar04249
novel.18236	Aar43909	Aar29175	Aar31180	Aar10551	Aar10551
Aar29513	Aar45530	Aar33345	Aar28511	Aar18328	Aar18328
Aar04675	Aar27250	Aar40174	Aar14751	Aar01402	Aar01402
Aar29225	Aar34363	Aar07318	Aar41110	Aar38435	Aar38435
Aar34589	Aar27467	Aar13964	Aar18929	Aar18171	Aar18171
Aar08935	Aar32677	Aar06884	novel.35974	Aar43094	Aar43094
Aar27732	Aar09920	Aar39872	Aar26581	Aar28745	Aar28745
Aar40084	Aar20339	Aar39411	novel.5422	Aar31258	Aar31258
Aar06274	Aar41002	Aar39176	Aar13198	Aar44493	Aar44493
Aar16126	Aar41432	novel.714	Aar19493	Aar00941	Aar00941
Aar37696	Aar21469	Aar12812	Aar11647	Aar18014	Aar18014
Aar41350	Aar08691	Aar11469	Aar07206	Aar21842	Aar21842
Aar33469	Aar08026	Aar43533	Aar27661	Aar09375	Aar09375
Aar33994	Aar40762	Aar11756	Aar34899	Aar38575	Aar38575
Aar20573	Aar01202	Aar27548	Aar44442	Aar06122	Aar06122
Aar22623	Aar29685	Aar40929	Aar21855	Aar11376	Aar11376
Aar14615	Aar06166	Aar43853	Aar21449	Aar19644	Aar19644
Aar19601	Aar33734	Aar34897	Aar11205	Aar35995	Aar35995
Aar22152	Aar17462	Aar25072	Aar39918	Aar12941	Aar12941
Aar12904	Aar25036	Aar24141	Aar30380	Aar21957	Aar21957
novel.19968	Aar05589	Aar17644	Aar34587	Aar33585	Aar33585
Aar37258	Aar30123	Aar17672	Aar12178	Aar47371	Aar47371
Aar26567	Aar25050	Aar41693	Aar06696	Aar38271	Aar38271
Aar26628	Aar15065	Aar21176	Aar39887	Aar44401	Aar44401
Aar15566	Aar40511	novel.5875	Aar22755	Aar47254	Aar47254
Aar31316	Aar40452	Aar43781	novel.9794	Aar07736	Aar07736
Aar09959	Aar42516	Aar09780	Aar04961	Aar00487	Aar00487
Aar13600	Aar18853	Aar01007	Aar15804	Aar00851	Aar00851
Aar13622	Aar01615	Aar13036	novel.10569	Aar20446	Aar20446
Aar36730	Aar17648	Aar15874	novel.32640	Aar22370	Aar22370
novel.25093	Aar22309	Aar06109	novel.7021	novel.33659	novel.33659
Aar35378	Aar44596	Aar44415	Aar40240	Aar09076	Aar09076
Aar16722	Aar19812	Aar01107	novel.31800	Aar36555	Aar36555
Aar29836	Aar24442	Aar10543	novel.1854	Aar15558	Aar15558
Aar42930	novel.28270	Aar02616	Aar43929	Aar26868	Aar26868
Aar13693	Aar03477	novel.25727	Aar33150	Aar29741	Aar29741
Aar09341	Aar10345	Aar05766	Aar36148	Aar36750	Aar36750
Aar17834	Aar05194	novel.29126	Aar17749	Aar08330	Aar08330
Aar35224	Aar15235	Aar43746	novel.29365	Aar29769	Aar29769
Aar16504	Aar40755	Aar11635	Aar43264	Aar07661	Aar07661
novel.1390	Aar34284	Aar24809	Aar01446	Aar16573	Aar16573
Aar28670	Aar04122	Aar44419	Aar21470	Aar02748	Aar02748
Aar02357	Aar08512	Aar43507	Aar09306	Aar29070	Aar29070
Aar19919	Aar13160	Aar07553	Aar20175	Aar07045	Aar07045
novel.25934	Aar12968	Aar04258	novel.4679	novel.32514	novel.32514
Aar42721	Aar39457	Aar20441	Aar41897	novel.32493	novel.32493
Aar34989	novel.14316	Aar15527	Aar04612	Aar43561	Aar43561
Aar41845	Aar34976	Aar11682	Aar09320	Aar40964	Aar40964
Aar13364	Aar41961	Aar30980	Aar21739	Aar42464	Aar42464
Aar00563	Aar05305	Aar16214	Aar41382	Aar30264	Aar30264
Aar37269	Aar24278	Aar15511	Aar42107	Aar41039	Aar41039
Aar40764	Aar00514	Aar33344	Aar13060	Aar23536	Aar23536
Aar01603	Aar35007	Aar24359	novel.16411	Aar32538	Aar32538
Aar15093	Aar21480	Aar17511	Aar04286	Aar33405	Aar33405
Aar05711	novel.21567	Aar30906	Aar43683	Aar44772	Aar44772
Aar21733	Aar28061	Aar35331	novel.212	Aar36490	Aar36490
Aar05464	Aar35939	Aar13917	Aar47451	Aar24267	Aar24267
Aar08606	Aar35857	novel.9423	Aar38679	Aar36522	Aar36522
Aar04351	Aar14879	Aar20271	Aar24091	Aar41423	Aar41423
Aar23647	Aar31767	Aar06968	novel.21329	Aar29450	Aar29450
Aar07277	Aar16715	Aar00590	Aar11242	novel.29001	novel.29001
Aar32150	Aar28965	Aar01743	Aar09020	Aar07385	Aar07385
Aar07318	novel.17589	Aar40520	Aar06823	novel.25846	novel.25846
Aar10162	Aar05650	novel.20821	novel.20122	Aar31955	Aar31955
Aar18298	Aar08215	Aar29865	novel.12813	Aar27184	Aar27184
Aar19526	Aar29324	Aar06676	Aar15319	novel.20492	novel.20492
Aar33118	Aar23791	Aar17690	Aar00305	Aar36127	Aar36127
novel.16136	Aar07724	Aar06519	Aar05158	Aar01068	Aar01068
novel.19664	Aar03110	Aar34617	Aar20567	Aar10277	Aar10277
Aar16646	Aar23975	Aar09496	Aar19807	Aar34877	Aar34877
Aar42509	Aar08497	Aar10651	Aar31878	Aar07706	Aar07706
Aar10008	Aar16657	Aar14501	Aar29929	novel.18832	novel.18832
Aar42666	Aar10826	Aar01668	Aar42405	Aar34811	Aar34811
Aar01793	Aar26095	Aar40817	Aar36449	Aar03648	Aar03648
novel.34061	Aar01308	Aar05595	Aar40085	Aar28720	Aar28720
Aar11474	Aar39881	Aar25450	Aar39930	Aar04825	Aar04825
Aar30253	Aar21277	Aar24596	novel.21242	Aar09113	Aar09113
Aar04160	Aar03989	Aar26234	Aar14721	Aar05126	Aar05126
Aar01836	Aar21417	Aar35292	Aar38217	Aar17628	Aar17628
Aar04449	Aar11973	Aar30523	Aar40234	Aar09732	Aar09732
Aar16550	novel.26261	Aar30171	Aar09649	Aar37828	Aar37828
Aar19696	Aar17904	Aar40301	novel.31786	novel.23149	novel.23149
Aar16995	novel.13223	Aar04059	Aar36251	Aar10720	Aar10720
novel.34486	Aar32794	Aar26509	Aar28717	Aar13814	Aar13814
Aar08524	Aar04926	Aar24430	Aar06861	Aar03158	Aar03158
Aar35956	Aar01702	Aar10905	Aar02518	Aar21273	Aar21273
Aar24014	Aar27030	Aar04804	Aar32686	novel.13703	novel.13703
Aar18564	Aar35530	Aar14707	novel.32201	Aar14655	Aar14655
Aar16418	Aar43243	Aar04123	Aar36810	Aar14428	Aar14428
Aar13150	Aar16351	Aar14201	Aar32086	Aar16451	Aar16451
Aar23852	Aar18302	Aar35873	Aar06581	Aar17808	Aar17808
Aar07973	Aar43731	Aar22673	novel.2574	Aar27615	Aar27615
Aar39582	Aar14193	Aar35673	novel.21538	Aar31375	Aar31375
Aar11524	Aar10179	Aar22860	Aar08915	Aar27928	Aar27928
Aar19863	Aar10817	Aar06201	Aar22617	Aar43395	Aar43395
Aar44848	Aar21827	Aar19302	novel.17306	Aar21660	Aar21660
Aar02550	Aar15248	Aar14904	novel.20941	Aar21559	Aar21559
Aar32397	Aar04217	novel.23122	Aar36575	Aar13613	Aar13613
Aar21274	Aar17980	Aar22919	Aar14720	Aar37034	Aar37034
Aar18045	Aar17184	Aar10560	Aar32439	Aar44281	Aar44281
Aar24302	Aar16805	Aar17508	Aar27691	Aar12070	Aar12070
Aar35637	Aar34589	Aar14702	Aar43949	Aar35219	Aar35219
Aar04504	Aar25999	Aar22913	novel.2819	Aar26132	Aar26132
Aar27269	Aar22086	Aar32284	Aar29854	Aar06218	Aar06218
Aar29883	Aar17418	Aar06679	Aar43094	Aar08558	Aar08558
Aar07161	Aar26392	Aar10896	Aar09902	novel.26965	novel.26965
Aar30299	Aar26408	Aar25749	Aar32718	Aar29842	Aar29842
Aar21971	Aar05945	Aar17187	Aar40627	Aar27113	Aar27113
novel.23689	Aar25946	Aar23737	Aar01613	Aar28785	Aar28785
Aar02649	Aar29672	Aar39674	Aar05849	Aar05590	Aar05590
Aar35384	Aar17654	Aar19032	Aar37547	Aar17155	Aar17155
Aar38332	Aar30679	Aar08975	novel.24130	Aar31025	Aar31025
Aar40475	Aar36263	Aar22048	Aar44440	Aar09626	Aar09626
Aar43846	Aar35287	Aar26401	novel.26658	Aar03084	Aar03084
Aar14752	Aar09096	Aar31269	Aar05677	novel.36428	novel.36428
Aar24235	Aar37518	Aar05542	Aar02783	novel.2752	novel.2752
Aar12454	Aar18291	Aar01331	Aar07525	Aar21013	Aar21013
Aar25649	Aar40695	Aar35432	Aar00278	Aar26906	Aar26906
Aar21844	Aar42369	Aar33216	Aar31965	Aar34161	Aar34161
Aar07544	Aar16032	Aar20538	Aar39339	Aar07307	Aar07307
Aar42318	Aar41875	novel.35078	Aar20302	Aar37871	Aar37871
Aar24841	novel.25388	Aar38176	Aar14043	novel.31437	novel.31437
Aar18810	Aar09058	Aar10135	Aar21620	Aar33107	Aar33107
Aar13118	Aar29552	Aar24114	Aar09715	Aar00125	Aar00125
Aar24146	Aar39894	Aar36261	Aar07621	Aar39190	Aar39190
Aar39183	Aar04529	Aar38772	Aar17756	Aar39580	Aar39580
Aar30733	Aar28297	Aar19570	Aar05668	Aar20589	Aar20589
Aar33195	Aar43236	Aar08703	Aar18754	Aar22418	Aar22418
Aar35926	Aar37969	Aar05328	Aar01116	Aar02456	Aar02456
Aar39629	Aar44902	Aar10634	Aar18859	Aar11481	Aar11481
Aar41740	novel.35595	Aar09548	Aar00851	Aar33428	Aar33428
Aar20294	Aar11204	Aar16650	Aar10446	Aar42007	Aar42007
Aar32111	Aar06227	Aar07182	Aar04235	Aar43492	Aar43492
Aar38254	Aar18405	Aar09992	Aar34757	Aar04247	Aar04247
Aar26305	Aar11458	Aar32093	Aar38139	novel.9849	novel.9849
Aar27927	Aar22709	Aar40187	novel.34904	novel.23103	novel.23103
Aar41068	Aar13033	Aar20670	Aar34207	Aar18834	Aar18834
Aar35876	Aar24796	Aar34714	Aar22420	novel.1118	novel.1118
Aar30652	Aar18675	Aar00202	novel.13884	Aar19034	Aar19034
Aar33749	Aar39549	Aar22524	Aar12890	Aar02715	Aar02715
Aar23388	Aar07212	Aar35941	Aar07611	Aar01038	Aar01038
Aar08779	Aar39786	Aar33123	Aar01086	Aar43871	Aar43871
Aar23244	Aar05140	Aar34470	Aar16451	Aar29366	Aar29366
Aar13104	Aar10307	Aar37218	Aar34267	Aar28099	Aar28099
Aar26017	Aar26638	Aar35069	Aar22421	Aar39932	Aar39932
Aar09723	Aar44064	Aar15795	Aar30227	novel.27600	novel.27600
Aar31712	Aar01397	Aar29188	Aar09330	Aar25869	Aar25869
Aar35987	Aar17696	Aar34564	Aar23967	Aar32897	Aar32897
Aar31616	Aar03130	Aar43174	Aar26971	Aar14883	Aar14883
Aar33182	Aar08942	Aar44065	novel.25641	Aar20745	Aar20745
Aar29451	Aar05907	novel.17679	novel.6388	Aar18865	Aar18865
Aar11861	Aar07235	Aar31056	Aar25669	Aar02918	Aar02918
Aar24514	Aar03261	Aar01088	Aar25190	novel.11824	novel.11824
Aar38018	Aar44165	novel.21047	Aar02539	Aar02998	Aar02998
Aar02676	Aar37049	Aar00235	Aar25961	Aar27733	Aar27733
novel.22148	Aar04905	Aar12459	Aar28861	Aar46064	Aar46064
Aar12666	Aar19783	Aar42653	Aar03190	novel.34434	novel.34434
Aar29491	Aar10379	Aar23129	novel.14103	Aar03969	Aar03969
Aar25055	Aar20897	Aar40613	Aar30444	Aar20497	Aar20497
Aar13764	Aar02250	Aar34739	Aar17024	Aar23051	Aar23051
Aar28924	Aar17866	Aar00919	Aar11216	novel.32442	novel.32442
Aar34993	Aar09644	Aar09707	Aar00029	novel.36568	novel.36568
Aar44139	Aar01884	Aar29961	Aar29488	Aar39874	Aar39874
Aar26913	Aar36643	Aar00753	Aar12784	Aar36781	Aar36781
Aar04641	Aar19758	Aar40203	Aar16061	Aar13090	Aar13090
Aar36183	Aar02778	Aar38679	novel.27630	Aar38358	Aar38358
Aar13435	Aar25064	Aar02480	Aar01042	Aar03938	Aar03938
Aar17286	Aar00805	Aar25842	Aar30095	Aar35158	Aar35158
Aar23531	Aar00987	novel.20304	Aar34679	Aar09413	Aar09413
Aar42493	Aar27118	Aar35370	Aar18743	novel.33961	novel.33961
Aar42373	Aar29983	Aar15195	Aar36970	novel.7240	novel.7240
Aar13383	Aar13353	Aar24575	Aar11170	Aar19900	Aar19900
Aar19522	Aar37905	Aar22753	Aar12584	Aar14157	Aar14157
Aar18362	Aar15054	novel.14032	Aar36341	Aar30088	Aar30088
Aar25653	Aar12356	Aar13883	Aar07560	Aar37178	Aar37178
Aar07748	Aar02861	Aar01408	Aar01436	novel.9060	novel.9060
Aar25155	Aar33570	Aar00492	Aar26247	Aar09020	Aar09020
Aar17139	Aar11634	Aar27192	Aar00334	novel.16976	novel.16976
Aar26370	Aar13469	Aar34211	Aar30522	novel.23313	novel.23313
Aar19719	Aar19908	novel.22930	Aar06877	novel.9470	novel.9470
Aar36386	Aar14585	novel.23176	Aar43479	Aar19710	Aar19710
Aar21337	Aar42772	Aar14967	Aar35522	Aar32066	Aar32066
Aar15244	Aar04702	Aar44240	Aar44075	Aar08189	Aar08189
Aar26336	Aar00700	Aar16958	Aar19237	Aar04815	Aar04815
Aar16153	Aar01682	Aar01783	Aar04748	novel.8560	novel.8560
Aar34260	Aar06301	Aar06244	Aar29698	Aar29077	Aar29077
Aar21085	Aar00237	Aar02658	novel.2874	Aar32693	Aar32693
Aar07458	Aar36878	Aar42083	Aar38844	Aar01354	Aar01354
Aar42793	Aar07796	Aar01572	novel.28809	Aar08794	Aar08794
Aar26928	Aar38124	novel.25339	Aar41985	Aar19768	Aar19768
Aar19072	Aar00221	Aar41023	Aar33596	Aar08144	Aar08144
Aar04838	Aar13823	Aar24844	Aar09375	Aar40064	Aar40064
Aar28849	Aar31807	novel.33912	Aar41771	novel.6892	novel.6892
Aar31390	Aar01700	Aar08413	Aar47175	novel.6397	novel.6397
Aar18508	Aar04753	Aar24552	novel.9293	Aar32658	Aar32658
Aar32919	Aar05629	Aar22859	novel.30439	Aar36475	Aar36475
Aar32947	Aar19229	Aar01328	Aar13834	Aar42729	Aar42729
Aar39205	Aar24024	Aar42863	Aar44080	Aar43137	Aar43137
Aar20207	Aar24792	Aar37619	Aar42887	novel.4677	novel.4677
Aar00418	Aar17584	Aar05568	Aar43132	Aar42020	Aar42020
Aar00774	Aar10451	Aar31986	Aar18828	Aar28520	Aar28520
Aar14734	Aar18542	Aar30870	novel.34595	Aar32624	Aar32624
Aar35310	Aar41747	Aar09346	Aar42885	Aar42570	Aar42570
Aar43352	Aar18670	Aar35449	Aar15236	Aar44389	Aar44389
Aar25601	Aar38784	Aar01130	Aar40204	novel.8169	novel.8169
Aar37101	Aar26113	Aar03195	novel.34236	Aar08961	Aar08961
Aar01073	Aar32727	Aar04337	novel.10156	novel.19624	novel.19624
Aar39287	Aar16899	Aar31120	Aar04414	Aar34061	Aar34061
Aar06289	Aar13495	novel.25243	novel.36685	Aar16934	Aar16934
Aar07969	Aar01328	Aar12560	Aar25167	Aar35838	Aar35838
Aar00909	Aar03486	Aar39404	Aar07250	novel.5910	novel.5910
Aar29310	Aar39469	Aar37051	Aar43378	Aar25043	Aar25043
Aar34418	Aar08778	Aar40534	novel.12484	Aar21470	Aar21470
Aar20119	novel.19626	Aar29843	Aar30088	Aar39869	Aar39869
Aar02375	Aar27005	Aar01327	Aar09803	Aar07859	Aar07859
Aar07219	Aar12396	Aar10034	Aar33637	Aar35116	Aar35116
Aar14670	Aar08621	Aar40375	Aar35929	Aar27337	Aar27337
Aar25544	Aar38116	Aar17694	Aar18907	Aar16250	Aar16250
Aar22422	Aar36125	Aar10432	Aar31607	Aar23225	Aar23225
Aar40443	Aar10679	Aar28880	Aar42886	Aar45422	Aar45422
Aar10706	Aar20049	Aar20924	Aar30902	Aar39700	Aar39700
novel.503	Aar00481	Aar14878	Aar21126	Aar42934	Aar42934
Aar08650	Aar34832	Aar34092	novel.31437	Aar19707	Aar19707
Aar05858	Aar17171	Aar07219	novel.5951	Aar05637	Aar05637
Aar41909	Aar05080	novel.10625	Aar31780	Aar21012	Aar21012
Aar04136	Aar24649	Aar01298	Aar02038	Aar09320	Aar09320
Aar11286	Aar23243	Aar38806	novel.15192	Aar44641	Aar44641
Aar24814	Aar37928	Aar05137	Aar38585	Aar07625	Aar07625
Aar26391	Aar15137	Aar19669	Aar36126	novel.4976	novel.4976
Aar24502	Aar17235	Aar32488	Aar03180	Aar30257	Aar30257
Aar43825	Aar09046	Aar29890	Aar23865	novel.30853	novel.30853
Aar01739	Aar23525	Aar40843	Aar25364	Aar25274	Aar25274
Aar03981	Aar41649	Aar28754	Aar24175	Aar15701	Aar15701
Aar12475	Aar06143	Aar21676	Aar36964	novel.7203	novel.7203
Aar44758	Aar19097	Aar12326	Aar33664	Aar19867	Aar19867
Aar11369	Aar41403	Aar01682	Aar26046	Aar43380	Aar43380
Aar20169	Aar32810	Aar28653	Aar16127	Aar04009	Aar04009
Aar17010	Aar28505	Aar32122	Aar06043	Aar11349	Aar11349
Aar26250	Aar38589	Aar44769	Aar00067	Aar10136	Aar10136
Aar17240	Aar24587	Aar15048	Aar16325	Aar35690	Aar35690
Aar41991	Aar12461	Aar12684	Aar10287	Aar05669	Aar05669
Aar15224	Aar13671	Aar38179	Aar35944	Aar40666	Aar40666
Aar13922	Aar13666	novel.22121	Aar39486	Aar19534	Aar19534
Aar01150	Aar07754	Aar11069	novel.27991	Aar14043	Aar14043
Aar28557	Aar36281	Aar19616	Aar13526	Aar02674	Aar02674
Aar06527	Aar32529	Aar10618	novel.20446	Aar22371	Aar22371
Aar19355	Aar29413	Aar34640	Aar06011	Aar42677	Aar42677
Aar07684	Aar03193	Aar23950	Aar24899	Aar07934	Aar07934
Aar03536	Aar37596	Aar06248	novel.28709	Aar33664	Aar33664
Aar27816	Aar27705	Aar36848	Aar15159	Aar00029	Aar00029
novel.1058	Aar13865	Aar27298	Aar26436	Aar43614	Aar43614
novel.17016	Aar34357	Aar02755	novel.9188	Aar38869	Aar38869
novel.23110	Aar38221	Aar33869	Aar34630	Aar17636	Aar17636
Aar31191	Aar13039	Aar38461	Aar02557	Aar33621	Aar33621
Aar20325	Aar03199	Aar41851	Aar07371	Aar03243	Aar03243
Aar35535	Aar15218	Aar12835	Aar00188	Aar40154	Aar40154
Aar16179	Aar18174	Aar07357	Aar34383	Aar05381	Aar05381
Aar08253	Aar20771	Aar42256	Aar38131	Aar25091	Aar25091
Aar20137	Aar33879	Aar20783	novel.21384	Aar12169	Aar12169
Aar00268	novel.27696	Aar29840	novel.9571	novel.25359	novel.25359
Aar32351	Aar44614	Aar22327	Aar04134	Aar16840	Aar16840
Aar16925	Aar04408	Aar15133	Aar16753	Aar41652	Aar41652
novel.30962	Aar31386	Aar09836	Aar04137	novel.25116	novel.25116
Aar15598	Aar40007	Aar10427	novel.550	Aar21977	Aar21977
Aar39001	Aar02588	Aar07143	Aar09318	novel.13884	novel.13884
Aar08501	Aar16024	Aar39434	Aar09785	Aar24249	Aar24249
Aar10109	Aar42312	Aar20489	Aar24335	Aar31329	Aar31329
Aar31406	Aar40424	Aar20451	Aar43882	Aar05148	Aar05148
Aar08706	Aar33508	Aar17676	novel.530	novel.1388	novel.1388
Aar32161	Aar10058	Aar07745	Aar00302	Aar14819	Aar14819
novel.26534	Aar03371	Aar21903	novel.11141	Aar26319	Aar26319
Aar32765	Aar15378	Aar07165	Aar21621	Aar34584	Aar34584
Aar19720	Aar10649	Aar10249	Aar06212	novel.7035	novel.7035
Aar29181	Aar27845	Aar08638	Aar38354	Aar14577	Aar14577
Aar01434	Aar35988	Aar29657	Aar34765	Aar36375	Aar36375
Aar05286	Aar15533	Aar09400	Aar24071	Aar09298	Aar09298
Aar03654	Aar43105	novel.649	Aar00145	Aar40339	Aar40339
Aar00151	Aar24837	Aar06030	Aar31375	Aar10745	Aar10745
Aar15111	Aar14857	Aar44554	Aar24297	Aar27235	Aar27235
Aar15813	Aar35477	Aar13384	Aar38367	Aar06559	Aar06559
[truncated: 17,637 more rows]

## Sheet: Table S9
Table S9. The more robust bioinformatics approach to construct a four-way Venn diagram
3M UPstream and DownStream-A-B	Known anthocyanin genes		ZHB vs. ZLB-S1,S2,S3-UP	ZHB vs. ZLB-S1,S2,S3-DOWN
Aar41187	Aar00318	CHS	Aar41785	Aar39464
Aar41189	Aar00594	MYB1	Aar15497	Aar38131
Aar41190	Aar01151	TT9	novel.33832	Aar39463
Aar41191	Aar01175	MYB123	Aar39465	Aar38132
Aar41192	Aar01272	DFR	Aar41784	Aar40450
Aar41193	Aar01334	F3H	novel.33831	Aar39466
Aar41197	Aar02907	F3H	Aar41787	novel.32509
Aar41198	Aar05080	BBX22	Aar14168	Aar40457
Aar41199	Aar05386	DFR	Aar41786	Aar40458
Aar41200	Aar05582	F3GGT1	novel.32503	Aar39461
Aar41201	Aar06424	ANL2	Aar14169	Aar38130
Aar41202	Aar06664	C4H	Aar14163	Aar40459
Aar41204	Aar07021	COP1	Aar38135	Aar27485
Aar41205	Aar07746	UFGT	Aar38136	Aar02187
Aar41207	Aar07746	UGT90A1	Aar15490	Aar02189
Aar41208	Aar08171	MYB2	Aar15491	Aar27489
Aar41211	Aar08400	MYB123	Aar41789	novel.19536
Aar41212	Aar09301	C4H	Aar39460	Aar26158
Aar41216	Aar09573	LDOX	Aar27486	Aar39459
Aar41217	Aar09631	LDOX	Aar27483	Aar26151
Aar41219	Aar09751	PAL	Aar41790	novel.20515
Aar41220	Aar10985	4CL	Aar38129	Aar26150
Aar41221	Aar11639	UFGT	Aar38144	Aar14157
Aar41222	Aar11780	CBP60B-like	Aar41774	Aar40444
Aar41223	Aar12443	F3GGT1	Aar15487	Aar15488
Aar41224	Aar12671	A3G2XYLT	Aar38145	Aar14158
Aar41227	Aar12748	BBX22	novel.33844	novel.32514
Aar41228	Aar13370	BHLH42	Aar15482	Aar38143
Aar41230	Aar13841	MYB3	Aar15485	Aar14152
Aar41231	Aar14258	UFGT	novel.32519	Aar15483
Aar41232	Aar14260	UFGT	novel.33848	Aar14153
Aar41233	Aar15241	PAL	Aar26165	novel.33841
Aar41235	Aar15242	PAL	Aar02173	Aar39477
Aar41237	Aar17102	MYB2	Aar26167	Aar41771
Aar41240	Aar17183	4CL	Aar02171	Aar15481
Aar41241	Aar17515	UFGT	Aar26161	Aar41778
Aar41242	Aar17629	UFGT	Aar27490	Aar38140
Aar41243	Aar17943	CHS	Aar41764	Aar40449
Aar41244	Aar18190	ELP4	Aar38115	Aar26166
Aar41245	Aar20244	4CL	Aar38116	Aar27497
Aar41247	Aar20390	DFR	Aar27459	Aar26164
Aar41251	Aar20502	DFR	Aar28797	Aar27495
Aar41253	Aar22363	CHS	Aar27463	Aar02178
Aar41254	Aar22903	PAL	Aar27461	Aar27498
Aar41255	Aar22945	ARF	Aar27467	Aar38139
Aar41256	Aar23411	C4H	Aar28793	Aar27493
Aar41257	Aar23798	COP1	Aar11908	Aar26162
Aar41258	Aar25849	PAL	Aar28794	Aar27491
Aar41260	Aar25962	ELP1	novel.1585	novel.21834
Aar41261	Aar26585	MYB123	Aar28795	Aar38112
Aar41263	Aar27488	LDOX	Aar38109	Aar39446
Aar41265	Aar28689	4CL	novel.21826	novel.33852
Aar41267	Aar28690	4CL	Aar38120	Aar14187
Aar41269	Aar29178	ARF18	Aar39452	Aar39445
Aar41271	Aar29490	UFGT	novel.31205	novel.19506
Aar41272	Aar29690	CHI	Aar39457	Aar40435
Aar41273	Aar31276	BHLH42	Aar39458	Aar41766
Aar41274	Aar31291	CHI	novel.32532	Aar41769
Aar41275	Aar31583	C4H	Aar38125	Aar27464
Aar41276	Aar32010	PAL	Aar27469	Aar26133
Aar41278	Aar32021	ARF18	novel.32538	Aar26132
Aar41279	Aar33857	4CL	novel.24097	Aar28798
Aar41280	Aar34333	LDOX	Aar40426	Aar28799
Aar41281	Aar35030	F3H	Aar02199	Aar26137
Aar41282	Aar35041	CHI	Aar26148	Aar28792
Aar41284	Aar35233	ELP1	Aar26147	Aar39439
Aar41285	Aar35326	PAL	Aar02194	Aar38108
Aar41289	Aar35400	CHI	Aar27478	Aar38106
Aar41290	Aar35401	CHI	novel.33870	Aar39438
Aar41291	Aar35460	ELP4	Aar38118	Aar39453
Aar41292	Aar36432	UFGT	Aar14122	novel.32533
Aar41294	Aar37937	Anthocyanin 5-aromatic acyltransferase OS=Gentiana triflora OX=55190 PE=1 SV=1	Aar41743	Aar41752
Aar41297	Aar38114	UFGT	novel.33877	Aar14178
Aar41298	Aar38318	UFGT	Aar39424	Aar40421
Aar41299	Aar38776	RNS1	Aar27438	Aar38123
Aar41300	Aar39904	CHS	Aar27437	Aar39451
Aar41301	Aar40162	RNS1	Aar40419	novel.33867
Aar41302	Aar41421	UFGT	Aar40414	Aar38121
Aar41303	Aar41787	PAL	Aar27442	novel.32531
Aar41304	Aar41788	PAL	Aar03474	Aar40428
Aar41305	Aar41789	PAL	Aar28776	Aar41759
Aar41306	Aar41790	PAL	Aar26114	Aar26141
Aar41307	Aar41791	PAL	novel.33881	Aar27479
Aar41308	Aar42310	CHS	Aar15446	Aar27477
Aar41309	Aar42469	CHS	Aar15449	Aar02197
Aar41310	Aar42602	ANL2	Aar41732	Aar27476
Aar41312	Aar43571	TT9	Aar41731	Aar02192
Aar41313	Aar43601	MYB123	novel.32558	Aar39449
Aar41314	Aar43995	MYB1	Aar38104	Aar26140
Aar41315	Aar44000	MYB1	Aar16772	Aar27471
Aar41316	Aar44215	F3H	Aar39433	Aar15453
Aar41317	Aar44287	DFR	Aar40408	Aar39421
Aar41319	novel.29933	DFR	Aar26116	novel.33878
Aar41321			Aar40409	Aar14125
Aar41322			Aar02125	novel.31212
Aar41323			Aar28779	Aar14121
Aar41324			Aar03459	Aar40417
Aar41326			Aar41736	Aar41748
Aar41327			Aar40405	Aar27436
Aar41328			Aar04788	Aar28767
Aar41329			Aar03464	Aar02137
Aar41330			Aar02133	Aar40413
Aar41332			Aar26121	Aar41744
Aar41333			Aar03466	Aar02136
Aar41334			Aar28788	Aar28769
Aar41335			Aar03465	Aar40416
Aar41336			Aar04795	Aar02138
Aar41337			Aar28781	Aar28774
Aar41339			Aar26125	Aar27440
Aar41340			Aar02130	Aar03476
Aar41341			Aar39426	Aar28777
Aar41344			novel.33892	Aar27446
Aar41345			novel.31230	Aar26115
Aar41346			novel.33891	Aar02140
Aar41347			Aar15435	Aar02141
Aar41348			Aar14106	novel.21807
Aar41349			novel.12093	Aar39415
Aar41350			novel.25393	Aar14116
Aar41351			Aar14146	Aar14117
Aar41354			Aar14147	Aar16779
Aar41356			Aar41720	Aar39431
Aar41357			Aar14143	Aar15442
Aar41358			Aar41723	Aar39432
Aar41360			Aar28748	Aar16773
Aar41361			Aar02166	Aar16776
Aar41362			Aar02164	Aar16770
Aar41364			Aar03491	Aar38102
Aar41365			novel.2878	Aar39434
Aar41366			Aar16799	Aar16771
Aar41367			Aar15469	Aar26119
Aar41370			Aar15465	Aar26118
Aar41371			Aar14134	Aar27448
Aar41372			Aar16798	Aar28778
Aar41373			Aar41710	Aar04789
Aar41374			Aar16797	Aar40402
Aar41375			Aar39411	Aar28785
Aar41376			novel.25388	Aar28786
Aar41377			Aar39412	Aar27451
Aar41378			Aar41717	Aar02135
Aar41379			Aar03479	Aar04792
Aar41380			Aar28757	Aar03460
Aar41381			novel.25380	Aar27457
Aar41382			Aar27431	Aar04793
Aar41383			Aar02156	Aar27455
Aar41384			novel.1555	Aar26124
Aar41385			Aar27435	Aar28783
Aar41386			Aar27434	Aar28784
Aar41387			Aar02153	Aar26123
Aar41388			Aar26101	Aar04791
Aar41389			Aar39407	Aar39428
Aar41390			Aar39405	Aar16766
Aar41391			novel.32583	Aar15437
Aar41392			novel.12070	Aar16769
Aar41393			novel.32588	Aar39403
Aar41394			Aar22626	Aar28749
Aar41401			novel.7741	Aar27416
Aar41403			novel.32587	Aar27414
Aar41404			Aar23950	Aar41728
Aar41405			Aar09654	Aar28747
Aar41407			Aar23954	Aar41724
Aar41408			Aar22625	Aar28753
Aar41409			Aar09659	Aar03498
Aar41410			Aar08328	Aar03493
Aar41411			Aar11969	Aar27423
Aar41413			Aar10636	Aar02161
Aar41414			novel.13396	Aar28751
Aar41416			Aar10630	Aar27421
Aar41417			novel.7744	novel.31240
Aar41418			Aar34600	Aar03490
Aar41419			novel.31264	Aar16796
Aar41420			novel.26695	Aar39410
Aar41421			Aar22630	Aar16791
Aar41423			Aar21300	Aar15462
Aar41424			Aar09644	Aar16790
Aar11777			Aar23962	Aar27425
Aar11779			Aar22634	Aar02148
Aar11780			Aar09646	Aar41711
Aar11781			Aar08309	Aar02147
Aar11783			Aar21303	Aar28758
Aar11784			Aar22636	Aar28763
Aar11786			Aar21305	Aar03482
Aar11787			Aar10629	Aar41719
Aar11793			Aar35940	Aar26103
Aar11795			Aar34612	Aar28762
Aar11799			Aar34613	Aar39406
Aar11802			Aar35946	Aar16788
Aar11832			Aar23936	Aar39409
Aar11833			Aar22604	novel.31256
Aar11834			Aar38197	novel.32591
Aar11835			Aar23938	novel.6408
Aar11837			novel.25354	Aar40497
Aar11844			Aar10660	Aar38178
Aar11845			Aar09672	Aar40498
Aar11847			novel.25356	Aar40496
Aar11848			Aar38191	Aar26190
Aar11852			novel.14699	Aar26195
Aar11854			Aar09677	Aar26194
Aar11856			Aar23932	Aar26193
Aar11858			Aar23933	Aar26192
Aar11859			Aar07019	Aar40487
Aar11860			Aar35917	Aar40488
Aar11861			novel.13375	Aar40489
Aar11862			Aar07010	Aar40482
Aar11863			novel.25348	Aar38184
Aar11864			Aar10651	novel.7711
Aar11866			novel.25349	Aar40492
Aar11868			Aar35910	Aar39486
Aar11869			Aar35911	Aar40477
Aar11871			novel.7730	Aar39484
Aar11872			Aar09662	Aar38154
Aar11873			Aar22612	Aar40473
Aar11874			Aar35926	Aar39489
Aar11875			Aar10647	Aar39483
Aar11877			novel.13361	Aar26179
Aar11879			novel.12032	Aar26178
Aar11880			novel.24006	Aar26173
Aar11884			Aar07003	Aar26172
Aar11885			novel.6401	Aar40464
Aar11887			Aar07002	Aar38166
Aar11889			Aar08333	Aar41795
Aar11890			Aar11973	Aar38167
Aar11892			novel.31290	Aar41792
Aar11893			Aar11977	Aar40463
Aar11894			Aar10643	Aar39493
Aar11895			novel.7738	Aar38160
Aar11896			Aar40493	Aar38161
Aar11897			Aar38170	Aar26187
Aar11899			Aar09615	Aar26185
Aar11901			Aar09609	Aar26180
Aar11902			novel.25326	Aar26184
Aar11906			Aar14199	Aar26182
Aar11907			Aar23924	novel.6497
Aar11908			Aar23921	novel.5175
Aar11909			Aar09602	novel.5174
Aar11914			Aar35905	Aar04819
Aar11916			novel.13340	Aar04816
Aar11917			Aar11916	Aar04813
Aar11918			novel.27979	Aar04814
Aar11921			novel.25319	novel.6470
Aar11922			Aar35902	Aar04806
Aar11923			Aar40475	Aar04802
Aar11925			Aar40476	Aar04800
Aar11926			Aar38156	novel.5122
Aar11928			Aar39488	novel.6458
Aar11930			novel.26642	novel.6457
Aar11931			novel.15985	novel.6455
Aar11932			Aar09633	novel.6463
Aar11935			Aar09634	novel.6433
Aar11934			novel.38709	novel.7767
			Aar38150	novel.20492
			Aar08303	Aar16864
			Aar10618	Aar28848
			Aar26170	Aar27516
			Aar39496	Aar03548
			Aar40467	Aar02217
			Aar38165	Aar03544
			Aar41797	Aar03547
			Aar23906	Aar02216
			Aar38163	Aar03546
			Aar40469	Aar04885
			Aar39494	Aar03554
			novel.38719	Aar27523
			Aar26188	Aar15526
			Aar09616	Aar39511
			Aar26186	Aar03538
			Aar44019	Aar27526
			Aar46677	Aar03537
			Aar20044	Aar27525
			Aar20048	Aar02209
			Aar19052	Aar04866
			Aar32029	Aar28856
			Aar32028	Aar03535
			Aar21380	Aar27528
			Aar21381	novel.20467
			Aar21382	Aar04873
			Aar21384	Aar41818
			Aar33355	Aar27533
			Aar46685	Aar26201
			Aar07076	Aar28861
			Aar07075	Aar39506
			Aar46681	Aar16843
			Aar44006	Aar15514
			Aar19046	Aar39508
			Aar32044	Aar15550
			Aar21388	Aar41804
			Aar33373	Aar41805
			Aar21389	Aar41802
			Aar19043	Aar04897
			Aar32041	Aar03568
			Aar20058	Aar28830
			Aar32040	Aar02245
			Aar21390	Aar28832
			Aar32038	Aar41807
			Aar08398	Aar02240
			novel.38743	Aar03571
			Aar44011	Aar15545
			Aar45343	Aar16877
			novel.38742	Aar15548
			Aar34698	Aar16875
			Aar46672	Aar02229
			Aar45341	Aar27505
			Aar08392	Aar28837
			Aar07061	novel.33905
			Aar45328	Aar27504
			novel.89	Aar27509
			Aar46657	Aar28835
			Aar04818	Aar03562
			Aar45323	Aar28842
			Aar22685	Aar04894
			Aar33342	novel.20446
			Aar22684	Aar03564
			Aar20024	Aar03560
			Aar21355	Aar15538
			Aar04812	novel.18132
			Aar22688	Aar15534
			Aar33338	Aar15535
			Aar21360	Aar16867
			Aar33332	Aar28808
			Aar44000	novel.33917
			novel.38754	Aar03505
			Aar34665	Aar28805
			novel.38752	Aar03504
			Aar34666	Aar03507
			novel.38751	novel.18119
			Aar35998	Aar28807
			Aar34667	novel.33912
			Aar45318	Aar28802
			Aar45315	Aar03502
			Aar46647	Aar16819
			Aar19069	novel.19459
			Aar46642	novel.21761
			novel.38755	Aar16817
			novel.37424	novel.18121
			Aar04805	Aar04827
			Aar21365	Aar04825
			Aar19065	Aar04822
			Aar20036	Aar04820
			Aar19062	novel.19449
			Aar20037	Aar16807
			Aar20038	Aar16809
			Aar19060	Aar16804
			Aar45319	Aar16803
			Aar19061	Aar16802
			Aar33347	Aar16840
			Aar32016	novel.5180
			Aar20040	Aar04857
			Aar21371	Aar03528
			Aar33344	Aar04858
			Aar21373	Aar03525
			Aar07088	Aar03524
			Aar45321	Aar04854
			Aar34678	Aar04863
			Aar46638	Aar03532
			Aar09690	Aar16839
			Aar19018	Aar15507
			Aar09692	Aar16832
			Aar09694	Aar16831
			Aar34650	novel.33943
			Aar46632	Aar04849
			Aar34651	Aar04846
			Aar09695	Aar04845
			Aar09696	Aar16828
			Aar21331	Aar16824
			Aar09698	Aar16823
			Aar20002	Aar40575
			Aar22664	Aar38255
			Aar09699	Aar38252
			Aar21335	Aar40570
			Aar22667	Aar39587
			Aar22669	Aar40578
			Aar34649	Aar38250
			novel.6459	Aar39580
			Aar07038	Aar40580
			Aar22672	Aar26272
			Aar20010	Aar26270
			novel.38776	Aar14276
			Aar08363	Aar39596
			novel.38773	Aar40565
			Aar34646	Aar38264
			Aar33319	Aar40566
			Aar33318	Aar41891
			Aar20019	Aar38269
			novel.15916	Aar40560
			Aar09682	Aar38267
			Aar35992	Aar40568
			novel.37447	novel.19643
			Aar33331	Aar02298
			novel.730	novel.21954
			Aar21342	Aar02294
			Aar22673	novel.18315
			Aar09689	Aar02290
			Aar33328	Aar02292
			Aar07029	Aar26281
			Aar22681	Aar26280
			Aar22680	Aar39563
			Aar33323	Aar41883
			Aar22683	Aar41886
			Aar34652	Aar40555
			Aar10663	Aar38236
			novel.36124	Aar39565
			Aar07021	Aar38234
			Aar07020	Aar26248
			Aar34654	Aar40556
			Aar08350	Aar41888
			Aar35987	Aar40557
			novel.37450	Aar27585
			Aar22649	Aar27584
			novel.37458	Aar27583
			Aar35960	Aar27582
			novel.37457	Aar26257
			novel.15900	Aar27588
			Aar19031	Aar26255
			Aar19032	Aar27586
			Aar23976	Aar38229
			Aar21313	Aar39558
			Aar23975	Aar38227
			Aar19030	Aar39574
			Aar22646	Aar41873
			Aar34628	Aar38244
			novel.5105	Aar40542
			Aar23981	Aar40543
			Aar10697	Aar39572
			novel.37466	Aar41874
			Aar08383	Aar39573
			Aar08382	Aar38247
			Aar34624	Aar39579
			Aar10698	Aar38248
			Aar35957	Aar38245
			Aar34626	Aar41871
			Aar21329	Aar38240
			Aar46603	Aar40548
			Aar10692	Aar27594
			Aar10693	Aar26263
			Aar10690	Aar38239
			Aar23982	Aar27591
			Aar19020	Aar39541
			Aar21326	Aar15574
			Aar23990	Aar14244
			Aar35961	Aar41864
			Aar10685	Aar15576
			Aar08374	Aar39540
			Aar10683	Aar40533
			Aar10684	novel.32421
			Aar34633	Aar15572
			Aar07041	Aar38213
			Aar34634	Aar41869
			novel.37474	Aar27558
			Aar08370	Aar26226
			novel.37473	Aar03589
			Aar15530	Aar03596
			Aar14201	Aar03595
			Aar39501	Aar27562
			Aar27514	Aar27561
			Aar04878	Aar26236
			Aar02213	Aar03591
			Aar28846	Aar02260
			Aar04876	Aar26235
			Aar02221	Aar27566
			novel.37481	Aar27565
			novel.37480	Aar02263
			Aar28853	Aar03594
			Aar27521	Aar39538
			Aar28850	novel.21924
			novel.36156	Aar15568
			novel.37486	Aar15569
			novel.36151	Aar14239
			novel.37482	Aar39552
			Aar16852	Aar41851
			Aar39513	Aar39553
			Aar28855	Aar40520
			Aar41812	Aar40521
			Aar27530	Aar41852
			Aar28863	novel.31106
			Aar28865	Aar38226
			novel.18155	Aar39555
			novel.1651	Aar26239
			Aar26200	Aar40528
			novel.19480	Aar26237
			Aar16847	Aar40523
			Aar15518	Aar02247
			Aar15519	Aar40524
			Aar16844	Aar02249
			Aar44093	Aar41856
			Aar15553	Aar26243
			Aar14222	Aar27574
			Aar16885	Aar02253
			Aar16881	Aar27578
			Aar14220	Aar26247
			Aar28826	Aar03580
			Aar41803	Aar27577
			Aar41800	Aar02252
			Aar32095	Aar26244
			Aar02235	Aar27575
			novel.21789	Aar38219
			Aar03575	Aar39547
			Aar15549	Aar38216
			Aar44089	Aar38217
			Aar44086	novel.33770
			Aar44084	Aar15596
			Aar14215	Aar14265
			Aar16879	Aar14267
			Aar44082	Aar41841
			novel.36173	Aar15592
			Aar44083	novel.32442
			Aar16872	Aar15593
			Aar16874	Aar15594
			Aar16871	Aar14264
			Aar16870	Aar15595
			Aar02228	Aar26207
			Aar28838	Aar40516
			Aar03555	Aar40517
			novel.18136	Aar27535
			Aar02231	Aar41844
			novel.1630	Aar28866
			novel.1633	Aar28868
			Aar27511	Aar40514
			Aar04890	Aar28869
			Aar14203	Aar28873
			Aar16865	Aar28874
			Aar44074	Aar02286
			Aar16868	Aar28875
			novel.21779	Aar27545
			novel.19460	Aar27544
			novel.33911	Aar27542
			novel.33910	Aar02280
			Aar28804	novel.21900
			Aar04837	Aar15586
			Aar20089	Aar41831
			Aar04836	Aar39534
			Aar19098	novel.31121
			Aar32074	Aar15581
			novel.33915	Aar38201
			Aar28803	Aar15584
			novel.33914	Aar41837
			Aar32070	Aar40506
			Aar04840	Aar41836
			Aar20095	Aar27546
			Aar16818	Aar40508
			novel.21760	Aar26215
			Aar33399	Aar41833
			novel.19457	Aar28878
			Aar20098	Aar02268
			Aar16814	Aar40504
			Aar45394	Aar26219
			Aar44060	Aar28884
			Aar16812	Aar02276
			Aar20090	Aar26221
			novel.33928	Aar02275
			Aar19087	Aar26220
			Aar28811	Aar02278
			Aar19084	Aar28886
			Aar04830	Aar02271
			Aar28821	Aar27553
			novel.2941	novel.33790
			Aar16808	Aar15578
			Aar16806	Aar15579
			Aar45385	Aar39529
			Aar16800	novel.6301
			Aar46698	novel.32482
			Aar45367	novel.32489
			Aar33386	novel.32493
			Aar33385	Aar38298
			Aar32051	Aar38299
			Aar04856	Aar38296
			Aar33379	Aar38294
			Aar32048	Aar38274
			Aar32046	novel.31198
			Aar32045	Aar40592
			novel.2911	Aar40593
			novel.21749	Aar40594
			Aar15503	Aar38273
			novel.2913	Aar38271
			Aar45357	Aar26292
			Aar03516	Aar26291
			Aar33397	Aar40585
			Aar20078	Aar38288
			Aar03518	Aar38285
			Aar33394	Aar40582
			novel.32614	Aar40583
			novel.21733	Aar40589
			Aar03521	Aar38281
			Aar04850	Aar04917
			Aar03520	Aar04914
			Aar20084	Aar04912
			Aar33389	novel.5041
			Aar32056	novel.6388
			Aar33387	Aar04903
			Aar16826	Aar04901
			Aar45365	Aar04940
			Aar44031	novel.7687
			Aar16822	Aar16908
			Aar45360	Aar16903
			novel.21735	Aar16902
			Aar39586	Aar16905
			Aar40577	novel.7660
			Aar40572	novel.5012
			Aar14280	novel.6316
			Aar14282	novel.8986
			Aar26274	Aar15654
			Aar38249	Aar41940
			novel.21969	Aar39623
			Aar26271	Aar01007
			Aar40564	Aar41946
			Aar40561	Aar01009
			Aar14274	Aar40618
			novel.1491	Aar02335
			Aar14270	Aar26309
			Aar40567	Aar41942
			Aar41898	Aar02334
			Aar39590	Aar27639
			Aar38260	Aar04996
			novel.1498	Aar41945
			novel.19644	Aar02336
			Aar39567	Aar01010
			Aar40550	Aar02342
			novel.1460	Aar02341
			Aar39560	novel.18288
			Aar09712	Aar01013
			Aar40558	Aar27643
			novel.21942	Aar26312
			Aar09706	Aar27642
			novel.18305	Aar28970
			Aar09708	Aar39615
			Aar27587	Aar14313
			Aar27580	Aar16975
			novel.21947	Aar16978
			Aar39575	Aar38302
			Aar14299	Aar38303
			Aar41872	Aar38300
			novel.33746	Aar38301
			Aar14295	Aar02328
			Aar40549	Aar40605
			Aar41876	Aar27647
			Aar26265	Aar41935
			novel.21930	Aar03658
			Aar26269	Aar40606
			Aar27598	Aar04989
			novel.1475	Aar27645
			Aar40530	Aar41937
			Aar41862	Aar02329
			Aar40531	Aar04988
			Aar14241	Aar26319
			Aar14242	Aar28979
			Aar39544	Aar03656
			Aar40538	Aar04995
			Aar27557	Aar02330
			Aar40534	Aar28985
			Aar28896	Aar02332
			Aar02264	Aar27655
			Aar26231	Aar26324
			Aar28891	Aar04991
			Aar26234	Aar27654
			novel.19612	Aar27653
			Aar28893	Aar03660
			Aar28894	Aar26321
			Aar27564	Aar27652
			Aar38205	Aar16969
			novel.2778	Aar14306
			Aar14232	Aar16968
			Aar14233	Aar15639
			Aar41853	novel.18275
			Aar38220	Aar15634
			Aar39556	Aar16964
			Aar39557	Aar39628
			Aar27568	Aar15635
			Aar41854	Aar15636
			novel.31108	Aar16966
			Aar03585	Aar15674
			novel.2782	Aar15670
			Aar27576	Aar14340
			Aar39549	Aar15671
			Aar15597	Aar13011
			Aar14266	Aar27615
			Aar15598	Aar01029
			Aar41842	Aar41926
			Aar40510	Aar41921
			Aar40511	Aar28944
			Aar15599	Aar01026
			novel.33773	Aar28945
			novel.33774	Aar27617
			Aar15590	Aar28946
			Aar41849	Aar02358
			Aar14260	Aar41922
			Aar26209	Aar27616
			Aar27539	novel.20576
			Aar27541	Aar28952
			Aar28876	Aar02365
			Aar26213	Aar01035
			Aar02282	Aar28953
			Aar28871	Aar02360
			Aar28872	Aar27622
			Aar39516	Aar27620
			Aar39514	Aar02361
			Aar39515	Aar14335
			Aar14258	Aar16998
			novel.2756	Aar16997
			novel.1428	Aar14336
			novel.1427	Aar14337
			Aar39530	Aar14338
			Aar14254	Aar15669
			Aar14255	Aar16999
			Aar15587	Aar14331
			Aar14256	Aar14332
			Aar15582	Aar14333
			Aar39535	Aar15665
			Aar38204	Aar13002
			Aar39532	Aar39610
			Aar27549	Aar41913
			Aar27548	Aar02349
			Aar27547	Aar27624
			Aar40502	Aar27629
			Aar40503	Aar01015
			Aar28879	Aar02348
			Aar27552	Aar27628
			Aar28887	Aar02347
			Aar02272	Aar02353
			Aar28881	Aar01022
			Aar27555	Aar28963
			Aar39526	Aar02355
			Aar21417	Aar01024
			Aar22747	Aar27633
			Aar46711	Aar41917
			novel.25499	Aar03682
			Aar09774	Aar41919
			Aar34727	Aar01020
			Aar08448	novel.20563
			Aar07116	Aar15659
			Aar07115	Aar39604
			Aar10758	Aar15655
			Aar10752	Aar39606
			Aar10750	novel.5081
			Aar10753	Aar28929
			Aar21428	Aar28925
			Aar21429	Aar41905
			Aar46700	novel.20560
			Aar21425	Aar04957
			Aar09769	Aar03621
			Aar07107	Aar04952
			Aar34739	Aar03624
			Aar07105	Aar41901
			Aar10747	Aar03623
			Aar33401	novel.19577
			Aar08434	Aar04961
			novel.12175	novel.18246
			Aar08433	Aar15608
			Aar33400	Aar27600
			novel.32483	Aar41906
			Aar10744	Aar16936
			Aar34735	Aar16938
			Aar10743	Aar15607
			Aar22726	Aar16937
			novel.25472	Aar27609
			novel.25474	Aar03618
			Aar09792	Aar03615
			novel.25477	Aar28937
			Aar22720	Aar03617
			Aar09798	Aar03616
			Aar34704	Aar28932
			Aar34705	Aar04941
			novel.7609	Aar27606
			Aar34706	Aar28935
			Aar34707	Aar28940
			Aar34708	Aar16928
			Aar07136	Aar16924
			Aar07132	Aar16926
			Aar08460	novel.18230
			Aar34703	Aar16920
			Aar10776	Aar16960
			Aar22738	Aar14301
			Aar09781	Aar28908
			Aar19101	Aar03648
			novel.13478	Aar02317
			Aar09789	Aar28904
			Aar21403	novel.6397
			Aar34715	Aar02318
			novel.13480	Aar04979
			Aar34718	novel.6395
			Aar07125	Aar03643
			Aar08454	Aar02315
			novel.12156	novel.6392
			Aar10763	novel.21866
			Aar07120	novel.19558
			Aar10764	novel.20530
			Aar34713	Aar16953
			Aar38297	Aar15625
			Aar22705	novel.33822
			Aar22708	Aar16951
			Aar22709	Aar02306
			novel.14798	Aar02305
			Aar09731	Aar04968
			Aar09733	Aar04965
			Aar38292	Aar02302
			Aar38293	Aar03633
			Aar09736	Aar02304
			Aar09726	Aar02303
			Aar10715	Aar28913
			Aar10716	Aar03634
			Aar08401	Aar02310
			novel.31182	Aar15619
			novel.31189	Aar16947
			novel.12125	Aar15617
			Aar22711	novel.20526
			Aar09723	Aar16945
			Aar10704	novel.34921
			novel.31194	Aar37042
			novel.94	Aar38376
			Aar40596	Aar13073
			Aar38276	Aar37047
			Aar40597	Aar38379
			Aar09754	Aar38377
			Aar08419	Aar13077
			novel.14779	Aar13072
			novel.14780	Aar38372
			Aar26299	Aar26397
			novel.26758	Aar26395
			novel.25427	Aar26399
			Aar40588	Aar25067
			Aar09740	Aar01097
			Aar09744	Aar01090
			novel.12109	Aar01092
			Aar10726	Aar25060
			novel.8906	Aar14397
			Aar09738	Aar38386
			Aar09739	Aar40685
			Aar10725	novel.34934
			Aar10728	Aar13063
			Aar10729	Aar38385
			Aar45467	Aar40687
			Aar45465	Aar14395
			Aar19178	Aar37059
			Aar19179	Aar38382
			Aar04913	Aar38380
			novel.6374	Aar38381
			Aar21499	Aar37051
			Aar20168	Aar25077
			Aar04910	Aar01083
			Aar19173	Aar01086
			novel.645	Aar40690
			Aar19171	Aar01082
			Aar32147	Aar25072
			Aar33477	Aar39684
			Aar07197	Aar40673
			Aar46788	Aar37023
			novel.38614	Aar38358
			Aar04905	Aar40670
			Aar45455	Aar40677
			Aar32165	novel.34947
			Aar20177	Aar26375
			Aar04902	Aar25044
			Aar20179	Aar26373
			Aar04900	Aar25045
			Aar19162	Aar25046
			novel.658	Aar26371
			Aar19160	Aar41994
			Aar32158	Aar38362
			Aar32156	Aar41996
			novel.13420	Aar13085
			Aar07186	Aar39693
			Aar45461	Aar40665
			Aar07184	Aar38363
			Aar07182	Aar38369
			Aar45449	novel.22909
			novel.7681	Aar40660
			Aar33463	Aar38366
			Aar33462	Aar39697
			Aar19194	Aar38367
			Aar03602	Aar40661
			Aar04930	Aar37037
			Aar16918	Aar40666
			Aar20150	novel.34958
			Aar32124	Aar38360
			Aar45439	Aar39691
			Aar45436	Aar13083
			novel.37306	Aar13082
			Aar44101	Aar41999
			Aar44102	novel.33628
			novel.37303	Aar39690
			Aar21486	Aar26386
			Aar20156	Aar25059
			novel.14726	Aar38359
			Aar33469	Aar26381
			Aar21490	Aar25051
			Aar16907	Aar26380
			Aar16906	novel.32302
			Aar32135	Aar39662
			Aar21494	Aar15695
			Aar20163	Aar41983
			novel.37313	Aar41985
			novel.38643	Aar40654
			Aar16904	Aar15691
			Aar34799	Aar41981
			Aar16901	Aar26348
			Aar46759	Aar26347
			Aar45425	Aar25017
			novel.605	Aar41987
			Aar45423	Aar40656
			Aar46755	Aar41986
			Aar34770	Aar27683
			Aar34771	Aar27682
			Aar45421	Aar27681
			novel.37314	Aar25026
			Aar21452	Aar27686
			Aar22783	Aar25023
			novel.602	Aar25024
			Aar22789	Aar13029
			Aar20128	Aar39657
			novel.6338	Aar02380
			Aar33435	Aar39658
			Aar22791	Aar27680
			Aar44100	Aar15686
			novel.37322	Aar37012
			Aar08483	Aar13025
			Aar10799	Aar14350
			Aar46746	Aar14351
			Aar45415	Aar13023
			Aar34781	Aar37015
			Aar34782	Aar40648
			Aar21464	Aar40649
			novel.14701	Aar27689
			Aar33450	Aar41976
			Aar22796	novel.32318
			novel.614	Aar03698
			Aar20139	Aar39670
			Aar33448	Aar40645
			novel.6346	Aar01038
			Aar32111	Aar27695
			Aar21473	Aar02374
			Aar07144	Aar26362
			novel.7676	Aar02376
			Aar07143	Aar26368
			novel.37333	Aar26367
			Aar10783	Aar25037
			novel.38662	Aar27697
			novel.38661	Aar13017
			Aar34779	Aar37006
			Aar21438	Aar27691
			Aar21431	Aar14346
			Aar20101	Aar15677
			Aar21434	Aar15679
			Aar19151	Aar14349
			Aar21436	Aar13019
			Aar20106	Aar39640
			Aar34748	novel.33656
			Aar33415	Aar40632
			Aar33412	novel.32320
			novel.6313	Aar39642
			Aar34740	Aar26328
			Aar46740	Aar41968
			Aar34745	Aar14380
			novel.37341	Aar26326
			Aar34747	Aar27656
			Aar33417	novel.33659
			novel.37348	Aar28988
			Aar20110	Aar28989
			Aar21441	Aar40635
			Aar20112	Aar41967
			Aar21443	Aar41966
			Aar20114	Aar28996
			Aar20115	Aar27660
			Aar46729	Aar28997
			Aar20116	Aar26335
			Aar34759	Aar28990
			novel.38680	Aar27665
			Aar33426	Aar26332
			Aar22780	Aar27663
			Aar08499	Aar39637
			Aar21450	Aar38306
			Aar08497	Aar38304
			novel.38688	Aar38308
			Aar34753	Aar41950
			Aar07162	Aar38320
			Aar34754	novel.32336
			novel.37354	Aar13041
			Aar08492	Aar14377
			novel.37351	Aar14378
			novel.37350	Aar40621
			Aar14320	Aar14371
			Aar16982	Aar38324
			Aar14321	Aar14372
			Aar15653	Aar13045
			Aar16984	Aar39653
			Aar16981	Aar26339
			Aar39621	Aar41958
			novel.38689	Aar25007
			Aar28969	Aar40627
			Aar41947	Aar26337
			Aar27636	Aar41959
			Aar41949	Aar28998
			Aar27635	Aar28999
			Aar27634	Aar40624
			Aar01004	Aar40625
			Aar01005	Aar27673
			Aar40613	Aar02397
			Aar40614	Aar25010
			Aar28968	Aar02392
			novel.2851	Aar27675
			Aar28974	Aar01064
			Aar28975	novel.31010
			Aar14314	Aar15699
			Aar15645	novel.31013
			Aar16971	novel.7500
			Aar39630	novel.7503
			Aar41930	novel.8825
			Aar14311	Aar37098
			Aar16973	Aar37099
			Aar39633	Aar37092
			Aar39631	Aar37096
			Aar27646	novel.8801
			Aar28976	Aar38397
			Aar03654	Aar37067
			Aar40602	Aar38395
			Aar27649	Aar38399
			Aar02331	Aar38393
			Aar27651	Aar37060
			novel.37371	Aar37062
			Aar28984	Aar25086
			novel.37370	novel.31080
			Aar02333	Aar25083
			Aar04992	Aar37079
			Aar39627	Aar37070
			Aar39624	Aar37072
			Aar39625	Aar25098
			Aar15633	Aar25096
			Aar39629	Aar25090
			Aar39600	novel.31097
			Aar28943	Aar25094
			Aar02356	Aar25093
			novel.37382	novel.6256
			Aar02363	Aar03704
			Aar01034	Aar03701
			novel.37380	Aar03700
			Aar01030	Aar03727
			Aar13004	Aar15709
			novel.1503	Aar15706
			novel.2836	Aar15700
			Aar16993	Aar15701
			Aar16991	novel.7570
			Aar13000	novel.7574
			Aar27625	Aar03715
			Aar27623	novel.8874
			Aar03679	novel.6214
			Aar41912	novel.6213
			Aar28961	novel.8884
			Aar03683	novel.6224
			Aar28962	novel.19283
			Aar02354	novel.20249
			Aar03680	Aar39740
			Aar27631	Aar15773
			Aar14324	Aar39743
			Aar15656	Aar13111
			Aar16986	Aar39742
			Aar16989	novel.21571
			Aar44178	Aar01129
			Aar41904	Aar02456
			novel.5086	Aar01124
			Aar32194	Aar40732
			novel.5084	Aar26429
			Aar28924	Aar01126
			Aar28930	Aar26428
			Aar15609	Aar03788
			Aar41909	Aar01131
			Aar41908	Aar27761
			Aar15605	Aar03793
			Aar16935	Aar27760
			Aar15606	Aar01134
			Aar15600	Aar25103
			Aar03619	Aar27763
			Aar04949	Aar25100
			Aar28936	Aar27762
			Aar28938	Aar26431
			Aar27601	Aar25101
			Aar04944	Aar15769
			Aar27607	Aar39737
			Aar03610	Aar39734
			Aar27605	Aar38404
			novel.19566	Aar13103
			Aar44177	Aar39735
			novel.2826	Aar14434
			Aar16927	Aar39739
			Aar44174	Aar15762
			novel.19560	Aar14432
			Aar16961	Aar15763
			Aar15631	Aar38423
			Aar16962	Aar13102
			Aar28909	Aar13101
			novel.33818	Aar39752
			Aar20187	Aar26437
			Aar02316	Aar25107
			Aar32175	Aar03779
			Aar32174	Aar26436
			Aar03649	Aar25104
			Aar28902	Aar03775
			Aar03651	Aar02444
			Aar20190	Aar40723
			novel.18228	Aar03778
			Aar32167	Aar26441
			novel.19556	Aar27772
			Aar45495	Aar01120
			Aar44164	Aar25110
			Aar16954	Aar01121
			Aar44160	Aar03782
			Aar16950	Aar02453
			Aar44149	novel.22884
			Aar44148	Aar26445
			Aar44145	novel.21554
			Aar44146	Aar25114
			Aar20198	Aar39748
			Aar03636	Aar38415
			Aar02308	Aar14424
			Aar28911	Aar14426
			Aar32178	Aar14463
			Aar45485	Aar14464
			Aar16948	Aar39721
			Aar44153	Aar15792
			Aar40695	Aar14462
			Aar38378	Aar26405
			Aar37048	Aar26403
			Aar09810	Aar27733
			Aar26398	Aar01146
			Aar01091	Aar01147
			Aar01093	Aar02477
			Aar26393	Aar01148
			Aar37054	Aar40712
			Aar14398	Aar26407
			Aar40686	Aar01149
			novel.10941	novel.22877
			Aar37055	Aar02485
			Aar14393	novel.19236
			Aar13069	Aar01155
			Aar40681	Aar40718
			Aar14396	Aar40719
			Aar13066	Aar02480
			novel.33607	Aar02483
			Aar25076	Aar01151
			Aar01088	Aar02482
			Aar25074	Aar39712
			Aar01089	Aar13125
			Aar01085	Aar14459
			Aar25073	novel.21549
			Aar37020	Aar38402
			Aar13096	Aar38400
			Aar39682	Aar26416
			Aar37022	Aar27747
			Aar39689	Aar27746
			Aar39687	Aar26415
			Aar25039	Aar26414
			Aar26369	Aar27745
			Aar13094	Aar26413
			Aar13091	Aar02467
			novel.2676	Aar40700
			Aar26374	Aar01137
			Aar10813	Aar01138
			novel.2677	Aar40702
			Aar25047	Aar02474
			Aar09829	Aar02476
			novel.2672	Aar01144
			Aar26378	novel.21534
			Aar10819	Aar01145
			Aar10816	Aar40708
			Aar10817	Aar26422
			novel.2673	Aar01140
			Aar37018	Aar40709
			Aar38348	Aar14449
			Aar26370	Aar13115
			Aar25040	novel.22868
			Aar41993	Aar39727
			Aar39694	Aar14447
			Aar39699	novel.21538
			Aar38368	Aar27719
			Aar41990	Aar39700
			Aar41992	Aar02419
			Aar13088	Aar03747
			Aar10809	Aar02415
			Aar41998	Aar27713
			Aar41997	Aar03748
			Aar09815	Aar02417
			Aar10801	Aar02411
			Aar26383	Aar03742
			Aar10807	Aar02414
			Aar37028	Aar27715
			Aar40651	Aar15723
			Aar14364	Aar15724
			Aar14365	Aar15720
			Aar39663	Aar39710
			Aar14366	Aar27722
			Aar13030	Aar02406
			Aar40653	Aar03732
			Aar37001	Aar02403
			novel.32304	Aar03733
			Aar15698	novel.21513
			Aar41984	Aar02410
			Aar37000	Aar03741
			Aar39661	Aar03740
			Aar37003	Aar26401
			Aar13035	Aar15715
			Aar39664	Aar15717
			Aar15693	Aar39707
			novel.32300	Aar15711
			Aar38333	Aar15712
			Aar40650	Aar39706
			novel.10918	Aar15750
			Aar01047	Aar02438
			Aar40657	Aar01106
			Aar40658	Aar03768
			Aar02386	Aar01109
			Aar01055	Aar02439
			Aar02387	novel.10857
			Aar01050	Aar03767
			Aar26357	Aar01105
			Aar26355	Aar03771
			Aar13026	Aar01111
			Aar14359	Aar02443
			Aar39674	novel.21506
			novel.33644	Aar15743
			Aar39671	Aar14414
			Aar39672	Aar14410
			Aar15687	Aar27707
			Aar38346	Aar03753
			Aar15682	Aar27704
			Aar38345	Aar01101
			Aar25029	Aar27710
			Aar40644	Aar38497
			Aar02368	Aar37165
			Aar01039	Aar37167
			Aar40647	Aar13198
			Aar41977	novel.19408
			Aar26361	Aar13191
			Aar13018	Aar37162
			novel.25159	novel.19410
			Aar37009	novel.21727
			Aar26360	Aar25181
			novel.13182	Aar37177
			Aar13054	Aar37176
			Aar14386	Aar37179
			Aar14387	Aar37178
			novel.33655	Aar37172
			Aar41960	Aar25190
			Aar40631	Aar25194
			Aar14388	Aar25192
			Aar14389	Aar37142
			Aar38313	Aar38473
			Aar13057	Aar37146
			Aar14383	Aar38479
			Aar38311	Aar38476
			Aar39643	Aar40792
			Aar14385	Aar40798
			Aar27657	Aar40799
			Aar26325	Aar37140
			Aar28994	Aar25162
			Aar01076	Aar25163
			novel.2631	Aar26492
			Aar01072	Aar25160
			Aar28991	Aar38485
			Aar39638	Aar37152
			Aar39639	novel.34835
			Aar38309	Aar40786
			Aar13043	Aar37154
			Aar39651	Aar40781
			Aar40620	Aar40787
			Aar39650	Aar38481
			novel.25145	Aar37151
			Aar14373	Aar25174
			Aar39654	Aar25172
			Aar27669	Aar39783
			Aar41957	Aar14486
			Aar40629	Aar40775
			Aar25006	Aar38451
			Aar01065	Aar38456
			Aar25011	Aar37124
			novel.13163	Aar13157
			Aar26346	Aar37126
			Aar25012	Aar38454
			Aar25013	Aar40770
			Aar39648	Aar38455
			Aar38317	Aar25137
			Aar39646	Aar27799
			Aar22868	Aar25138
			Aar46835	Aar02499
			Aar19216	Aar39780
			Aar22861	Aar01174
			Aar20200	Aar26470
			Aar22862	Aar40763
			Aar20202	Aar37135
			Aar09898	Aar37137
			Aar07239	Aar40760
			Aar10878	Aar25148
			Aar34849	Aar25149
			Aar33511	Aar39790
			Aar08564	Aar40765
			Aar10872	Aar02488
			Aar08560	Aar01164
			Aar34842	Aar02497
			Aar10876	Aar26488
			Aar34844	Aar01162
			Aar10877	Aar01163
			Aar33516	Aar02493
			Aar19209	Aar25156
			novel.27781	Aar13137
			Aar22879	Aar38459
			Aar46824	Aar25150
			Aar20219	Aar40750
			novel.27782	Aar40751
			novel.31023	Aar38431
			novel.33686	Aar37100
			novel.7510	Aar13172
			novel.26456	Aar40753
			novel.27786	Aar38435
			Aar22871	novel.32201
			Aar21543	Aar40758
			Aar22873	Aar26449
			Aar21544	Aar40759
			Aar22876	Aar27777
			Aar09888	Aar40757
			Aar21546	Aar27782
			Aar20216	Aar01199
			Aar07227	Aar01193
			Aar07226	Aar01194
			Aar08557	Aar25125
			Aar07225	Aar27785
			Aar07222	Aar25122
			Aar33520	Aar25123
			Aar08552	Aar39759
			Aar22880	Aar01190
			novel.25118	Aar38425
			Aar46813	Aar13169
			Aar22842	novel.34870
			Aar46816	Aar38441
			novel.8819	novel.34876
			Aar07258	Aar14497
			novel.31042	Aar13162
			Aar34822	Aar37111
			Aar46803	Aar13161
			Aar19229	Aar37115
			Aar22857	novel.34874
			Aar19222	Aar25129
			novel.27764	Aar27789
			Aar22856	Aar26457
			novel.952	Aar25127
			Aar21525	Aar01179
			Aar07246	Aar40744
			Aar34832	Aar40746
			Aar34835	Aar01186
			Aar37087	Aar25131
			Aar37086	Aar26462
			Aar22826	Aar01187
			Aar22828	Aar25132
			Aar37081	Aar26460
			Aar37080	Aar25135
			Aar22821	Aar26467
			novel.14439	Aar26465
			Aar09854	Aar25133
			Aar08516	Aar27795
			Aar09848	Aar39769
			Aar34800	Aar13159
			Aar37097	Aar01180
			Aar21506	Aar39768
			Aar21508	Aar13158
			novel.31069	Aar27790
			Aar22834	Aar14489
			Aar08506	novel.33568
			Aar08505	novel.32237
			Aar09846	novel.8724
			Aar22833	Aar37186
			Aar09837	Aar37188
			Aar10823	novel.32288
			Aar09838	Aar37189
			Aar34817	Aar37182
			Aar08511	Aar37184
			Aar34819	Aar37191
			novel.14433	Aar37195
			Aar34812	Aar03828
			Aar22802	Aar03829
			Aar09871	Aar03820
			Aar09872	Aar03822
			Aar37061	Aar03821
			Aar09876	Aar15804
			Aar25087	Aar15805
			Aar10858	Aar15801
			Aar07212	novel.7470
			Aar07210	Aar03817
			novel.1386	Aar03812
			Aar10850	Aar27806
			Aar10854	Aar27803
			novel.912	Aar15830
			Aar09860	Aar03849
			novel.39800	Aar02518
			novel.1394	Aar03845
			novel.911	Aar03848
			Aar08528	Aar03841
			Aar37073	Aar02513
			Aar25097	Aar02512
			Aar07203	Aar15829
			novel.1396	Aar15824
			Aar07200	novel.7455
			Aar10849	novel.8756
			Aar08530	novel.8768
			Aar45589	Aar03807
			Aar03705	Aar03804
			Aar32270	Aar03803
			Aar19290	novel.18058
			Aar20291	Aar15893
			Aar32269	Aar38530
			Aar20292	Aar14563
			novel.6258	Aar15894
			novel.39821	Aar14564
			Aar44262	Aar40852
			novel.27704	Aar38533
			Aar44246	Aar13233
			Aar19289	Aar15890
			Aar19286	Aar39865
			novel.39822	Aar38531
			Aar19284	Aar13232
			Aar19282	Aar40859
			Aar32282	Aar26545
			novel.15714	Aar27876
			Aar44239	Aar01245
			novel.15708	Aar01246
			Aar44235	Aar02576
			Aar44236	Aar01247
			novel.38504	Aar25218
			Aar45564	Aar25219
			Aar21595	Aar02584
			Aar20265	Aar27882
			Aar03726	Aar02586
			Aar20269	Aar02585
			Aar03730	Aar26554
			Aar20270	Aar02582
			Aar32247	Aar02581
			Aar20271	Aar13227
			Aar32244	Aar39856
			Aar44243	Aar15886
			Aar44240	Aar15887
			Aar15702	Aar14557
			Aar44228	Aar15889
			Aar44227	Aar37212
			Aar45558	Aar39873
			Aar44224	Aar39874
			Aar44223	Aar25227
			Aar20275	Aar40847
			Aar32262	Aar26558
			novel.39850	Aar27889
			Aar46893	Aar40848
			Aar46892	Aar25225
			Aar44218	Aar27888
			novel.38529	Aar27887
			Aar19258	Aar26556
			Aar34893	Aar40842
			Aar46873	Aar40843
			Aar20246	Aar03896
			Aar21578	Aar02565
			Aar33558	Aar25229
			Aar33556	Aar01237
			Aar33555	Aar40845
			Aar33554	Aar27893
			Aar32222	Aar25230
			Aar34883	Aar26562
			novel.37203	Aar27892
			novel.38532	Aar25234
			novel.37201	Aar27896
			novel.37200	Aar25233
			novel.38530	Aar14548
			Aar45537	Aar39869
			Aar45535	Aar14549
			Aar19246	Aar13214
			Aar46865	Aar37209
			Aar19247	Aar14544
			Aar33570	Aar13218
			Aar44208	Aar15878
			Aar20259	Aar40830
			Aar07268	Aar13256
			Aar32233	Aar14581
			Aar20262	Aar13254
			Aar07265	Aar39840
			novel.37214	Aar38510
			novel.38545	Aar13253
			novel.19282	Aar14583
			novel.37213	Aar26525
			novel.37212	Aar27856
			novel.21593	Aar27859
			Aar21551	Aar26527
			Aar21552	Aar27858
			Aar20222	Aar01274
			Aar22886	Aar25201
			Aar20226	novel.22995
			Aar19270	Aar25202
			Aar46861	Aar01272
			Aar46860	Aar27862
			novel.38555	Aar38505
			Aar34864	Aar39836
			Aar34866	Aar39833
			novel.19274	Aar38502
			Aar32208	Aar13246
			novel.38550	Aar38508
			Aar32207	Aar38509
			Aar46846	Aar14578
			novel.38558	Aar38506
			Aar22894	Aar14579
			Aar33551	Aar39838
			novel.6200	Aar38507
			Aar21563	Aar13240
			Aar22896	Aar13245
			Aar22897	Aar38522
			Aar21567	Aar13244
			Aar34872	Aar38521
			Aar07284	Aar40825
			Aar07283	Aar25203
			novel.37232	Aar27866
			Aar07280	Aar26535
			Aar34878	Aar25204
			novel.19262	Aar27869
			Aar34879	Aar02595
			Aar40730	novel.19345
			Aar14443	Aar01266
			Aar40731	Aar02596
			Aar38410	Aar40828
			novel.38568	Aar02590
			Aar01128	Aar26543
			Aar02459	Aar25213
			Aar03786	Aar02593
			Aar40734	Aar25210
			Aar27759	Aar26541
			novel.21569	Aar38515
			Aar01133	Aar14567
			Aar27765	Aar15851
			Aar03790	Aar01209
			Aar25102	Aar39820
			Aar27764	Aar39821
			Aar26433	Aar26504
			novel.21565	Aar40813
			Aar26432	Aar40814
			Aar39736	Aar02539
			Aar13104	Aar01208
			novel.38575	Aar01201
			novel.37244	Aar03864
			novel.37243	Aar03863
			Aar15766	Aar03871
			Aar15767	Aar03870
			Aar13108	Aar03873
			Aar38408	Aar01211
			novel.37240	Aar40817
			novel.38571	Aar40819
			Aar13100	Aar14518
			novel.37249	Aar39817
			novel.38579	novel.19331
			Aar02448	Aar15843
			Aar26435	novel.22979
			Aar01113	novel.10981
			Aar01114	Aar39830
			Aar40724	Aar40803
			Aar26439	Aar03856
			Aar02446	Aar26513
			novel.37250	Aar40805
			Aar27770	Aar02522
			Aar01122	Aar27849
			Aar38417	Aar02523
			Aar14429	Aar27847
			Aar14423	novel.20304
			Aar15794	Aar03861
			Aar13131	Aar02530
			Aar15796	Aar40806
			Aar15790	Aar27852
			Aar13135	Aar27850
			Aar15791	novel.20309
			Aar15793	Aar15836
			Aar26404	Aar39823
			Aar27734	Aar39828
			Aar26402	Aar14500
			Aar02478	Aar14501
			Aar40710	Aar39829
			Aar27738	Aar14502
			Aar40713	Aar15833
			Aar27737	Aar14540
			Aar02484	Aar15872
			novel.22876	Aar14542
			Aar26412	novel.7484
			Aar27740	Aar13211
			Aar39714	Aar13210
			Aar13127	Aar27810
			Aar39715	Aar02555
			Aar13126	Aar01223
			Aar15787	Aar27817
			Aar39716	Aar27814
			novel.37263	Aar02556
			Aar14453	Aar03893
			Aar14454	Aar03894
			Aar14455	novel.7489
			Aar15786	Aar14537
			Aar13124	Aar15868
			Aar15782	Aar14538
			Aar13121	Aar13203
			Aar40703	novel.21629
			Aar40704	Aar14533
			Aar27744	Aar13207
			Aar03798	Aar15866
			Aar03797	Aar14536
			Aar27748	Aar14530
			Aar27750	Aar15862
			Aar02473	Aar27829
			Aar02475	Aar27824
			Aar27754	Aar27823
			Aar26423	Aar27828
			Aar40707	Aar03875
			Aar27753	Aar27827
			Aar39726	Aar03877
			Aar15776	Aar27825
			novel.37274	Aar02545
			Aar13118	Aar02551
			novel.10874	novel.21612
			Aar27712	novel.22941
			Aar03743	Aar39808
			Aar27717	Aar27831
			Aar27716	Aar14526
			Aar03744	Aar39802
			novel.37283	Aar15858
			Aar03751	Aar14527
			novel.37280	Aar39803
			Aar15729	Aar39801
			Aar27721	Aar14529
			novel.19217	Aar14523
			novel.22850	Aar15855
			Aar15728	Aar14524
			novel.19210	Aar41301
			novel.10861	Aar43965
			Aar02407	Aar17677
			Aar03737	Aar16341
			Aar02401	Aar43960
			novel.37294	Aar17671
			novel.37292	Aar16340
			novel.37291	Aar15010
			Aar15719	Aar16343
			Aar39702	Aar17673
			Aar39708	Aar15012
			novel.37296	Aar41309
			novel.37295	Aar28328
			Aar15751	Aar41307
			Aar14421	Aar42638
			Aar02437	Aar43966
			Aar01107	Aar03029
			Aar03765	Aar28334
			Aar03764	Aar31975
			Aar02433	Aar29665
			Aar32290	Aar04368
			Aar02442	Aar28336
			Aar03770	Aar31973
			Aar15749	Aar31972
			Aar44282	Aar31971
			Aar14413	Aar28331
			Aar02428	Aar05692
			Aar02423	Aar27004
			novel.10847	Aar04362
			Aar03756	Aar27003
			Aar27705	Aar05691
			Aar02431	Aar17669
			Aar03762	Aar30647
			Aar14405	Aar30646
			Aar15737	Aar15002
			Aar14407	Aar42623
			Aar15739	Aar18996
			Aar14403	Aar42622
			Aar15734	Aar18994
			Aar15735	Aar42629
			Aar22902	Aar42628
			Aar37163	Aar43959
			Aar22904	Aar04349
			Aar38499	Aar42625
			Aar13193	Aar43958
			Aar37161	Aar03016
			Aar09934	Aar05678
			Aar25187	Aar04348
			novel.37084	Aar05679
			Aar10918	Aar27013
			Aar09929	Aar28345
			Aar10915	Aar29676
			Aar10916	Aar31986
			Aar25183	Aar29677
			Aar13186	Aar28346
			novel.34814	Aar31985
			Aar22910	Aar27012
			Aar09916	Aar27011
			Aar25199	Aar28347
			Aar37143	Aar05686
			Aar37145	Aar03025
			Aar37148	Aar27010
			Aar38477	Aar28348
			Aar37147	Aar28341
			Aar25159	Aar27017
			Aar09952	Aar04352
			Aar08617	Aar29673
			Aar09954	Aar30651
			Aar08625	Aar28342
			Aar08621	Aar29674
			Aar26499	Aar28344
			Aar37139	Aar29675
			Aar38469	Aar05680
			novel.21706	Aar28340
			novel.21704	Aar16327
			Aar26491	Aar17658
			novel.21705	Aar17657
			novel.34833	Aar31989
			Aar40784	Aar16328
			Aar38486	Aar15036
			Aar38484	Aar15037
			Aar40780	Aar17693
			Aar37156	Aar17695
			Aar09941	Aar43948
			Aar08606	Aar17692
			Aar08605	Aar43949
			Aar38480	Aar43946
			Aar25176	Aar29637
			Aar09936	Aar03049
			novel.3899	Aar43947
			Aar08613	Aar43944
			Aar10925	Aar42616
			Aar09937	Aar43945
			Aar14485	Aar42615
			Aar13153	Aar03057
			Aar38452	Aar31953
			Aar37120	Aar31952
			Aar38453	Aar03056
			novel.25295	Aar29645
			Aar39781	Aar04388
			Aar14488	Aar03058
			Aar13156	Aar29640
			novel.33510	Aar04384
			Aar25139	Aar03054
			Aar01168	Aar31959
			Aar40778	Aar31958
			Aar26478	Aar15028
			Aar26477	Aar15029
			Aar25147	Aar31955
			Aar25145	Aar16356
			Aar37119	Aar43931
			Aar37118	Aar17686
			Aar14479	Aar16358
			novel.2539	Aar17688
			Aar40761	Aar42600
			Aar40762	Aar16352
			Aar14475	Aar17683
			Aar40764	Aar15021
			Aar14477	Aar16354
			Aar39798	Aar17685
			Aar38465	Aar42609
			novel.34853	Aar17681
			Aar14473	Aar29647
			Aar39797	Aar42602
			Aar37136	Aar29648
			Aar13143	Aar42604
			Aar40766	Aar43934
			Aar01158	Aar28319
			novel.25281	Aar28323
			Aar40768	Aar30633
			Aar25154	Aar29656
			Aar25151	Aar28325
			Aar02498	Aar30631
			Aar01160	Aar28326
			Aar25157	Aar29657
			Aar02491	Aar04374
			Aar01161	Aar03042
			novel.2548	Aar31960
			novel.2549	Aar29651
			Aar13173	Aar03044
			Aar39766	Aar04372
			Aar13178	Aar03043
			novel.25277	Aar04371
			Aar13176	Aar15017
			Aar38433	Aar30636
			Aar40756	Aar16348
			Aar26452	Aar31965
			Aar26455	Aar18964
			Aar39758	Aar16301
			Aar38427	Aar17634
			Aar39756	Aar17633
			Aar39757	Aar30609
			novel.13290	Aar43928
			Aar14496	Aar29618
			Aar14492	Aar43929
			Aar13168	Aar43924
			Aar37113	Aar05647
			Aar38446	Aar04317
			Aar38443	Aar43925
			Aar37114	Aar04315
			Aar38444	Aar05646
			Aar39775	Aar31931
			Aar40749	Aar05652
			Aar25126	Aar29624
			Aar26458	Aar05653
			Aar26463	Aar06981
			novel.13283	Aar17629
			novel.2521	Aar18958
			Aar27792	Aar18954
			Aar01189	Aar04309
			Aar01182	Aar29629
			Aar01181	Aar05638
			Aar37107	Aar06968
			Aar37109	Aar43913
			novel.3859	Aar43911
			Aar20327	Aar04303
			novel.34887	Aar31942
			Aar18007	Aar05643
			Aar19337	Aar30611
			novel.32221	Aar04313
			Aar45622	Aar29633
			Aar46952	Aar28304
			Aar46951	Aar04311
			Aar18004	Aar29630
			novel.25257	Aar29631
			Aar22981	Aar31949
			Aar20323	Aar31948
			Aar21656	Aar30614
			Aar20326	Aar18986
			Aar32305	Aar18987
			Aar32304	Aar17656
			Aar07359	Aar16324
			Aar34969	Aar17650
			Aar10999	Aar18983
			Aar08689	Aar17652
			Aar06024	Aar18981
			Aar07352	Aar43906
			Aar10994	Aar43905
			Aar10991	Aar05669
			Aar10992	Aar03005
			Aar34963	Aar05667
			Aar34964	Aar04336
			Aar32309	Aar05668
			Aar10996	Aar04345
			Aar19327	Aar05677
			Aar20339	Aar04343
			Aar45610	Aar04344
			Aar19324	Aar03014
			Aar21662	Aar31916
			Aar22992	Aar31915
			Aar46949	Aar31914
			Aar46948	Aar17647
			Aar21668	Aar17649
			Aar34979	Aar16312
			Aar33646	Aar17643
			Aar32315	Aar18975
			Aar08678	Aar16311
			Aar06016	novel.34755
			Aar32312	Aar18973
			Aar21671	Aar16314
			Aar07342	Aar16313
			Aar10982	Aar18974
			Aar10980	Aar18972
			Aar33649	Aar18970
			Aar22968	Aar04329
			Aar46935	Aar29604
			Aar46934	Aar04325
			Aar21637	Aar06988
			Aar20306	Aar06987
			Aar21638	Aar04326
			Aar19358	Aar04334
			novel.25232	Aar29610
			novel.27895	Aar31920
			Aar18023	Aar06997
			novel.828	Aar04335
			Aar22960	Aar06996
			Aar19353	Aar03004
			Aar22963	Aar05663
			Aar45608	Aar05664
			Aar21635	Aar06993
			Aar33611	Aar04330
			Aar06049	Aar04331
			Aar06046	Aar31927
			Aar07378	Aar31925
			Aar07377	Aar17636
			Aar07376	Aar16305
			Aar07373	Aar31922
			Aar07372	Aar16307
			Aar18016	Aar17637
			novel.32255	novel.34766
			novel.33588	Aar41388
			Aar19344	Aar39067
			Aar22970	Aar15097
			Aar21641	novel.33434
			Aar22973	Aar40056
			Aar22972	Aar41386
			Aar20314	Aar15096
			Aar06037	Aar15090
			Aar33622	Aar15092
			Aar08699	Aar27089
			Aar06034	Aar27087
			Aar08693	Aar41392
			novel.33595	Aar41391
			Aar08692	Aar41394
			Aar08690	Aar27086
			Aar33629	Aar40046
			Aar46913	Aar40047
			Aar21618	Aar40048
			Aar22949	Aar40042
			Aar21619	novel.32113
			Aar09970	Aar40045
			Aar09972	Aar39072
			novel.13224	Aar15083
			novel.1281	Aar15085
			Aar09973	Aar39074
			Aar09974	Aar27099
			Aar07308	Aar41381
			Aar22944	Aar40050
			Aar10957	Aar41380
			Aar34924	Aar41383
			Aar34926	Aar27091
			Aar07312	Aar40051
			Aar07311	Aar41382
			Aar10950	Aar27097
			Aar21629	Aar27095
			novel.25201	Aar40036
			Aar22955	novel.34788
			Aar08636	Aar40037
			Aar33602	Aar40038
			Aar34936	Aar42699
			Aar34937	novel.34785
			Aar08632	Aar39049
			Aar08630	Aar39041
			Aar10948	Aar27067
			Aar33607	Aar27065
			Aar09990	Aar28399
			Aar06006	Aar28394
			Aar08668	Aar27064
			Aar06005	Aar27063
			Aar06002	Aar42687
			Aar34909	Aar39058
			Aar07331	Aar40026
			Aar19306	Aar41358
			Aar19301	Aar42688
			Aar09980	Aar40020
			Aar21609	Aar41351
			novel.26510	Aar40028
			Aar37190	Aar39053
			Aar37193	Aar40029
			Aar21600	Aar27079
			Aar07318	Aar27078
			Aar08649	Aar27077
			Aar07327	novel.9910
			Aar08657	Aar27072
			Aar10969	Aar39025
			Aar07321	Aar40015
			Aar08651	Aar16385
			Aar08650	Aar40010
			Aar10960	Aar16384
			Aar43046	Aar42671
			Aar43045	Aar42674
			Aar03824	Aar16387
			Aar32393	Aar16386
			novel.15849	Aar16383
			Aar31057	Aar15051
			Aar15807	Aar16382
			Aar32387	Aar40017
			novel.15850	Aar41348
			Aar43053	Aar42679
			novel.7469	Aar27046
			novel.14508	Aar28379
			Aar27807	Aar03078
			Aar43035	Aar30683
			Aar03819	Aar03075
			Aar43036	Aar28374
			novel.39702	Aar03074
			Aar03815	Aar30684
			Aar27800	Aar03077
			novel.39703	Aar27048
			novel.39704	Aar27047
			novel.39705	Aar39019
			Aar27805	Aar27041
			Aar31072	Aar15046
			Aar18070	Aar15048
			novel.14507	Aar16379
			Aar03810	Aar41330
			Aar18072	Aar15044
			Aar32399	Aar42662
			Aar06099	Aar16370
			Aar44374	Aar15040
			Aar06095	Aar42669
			Aar02519	Aar39031
			Aar44356	Aar40008
			Aar44357	Aar41339
			novel.7443	Aar27056
			Aar02515	Aar30696
			Aar02514	Aar27054
			Aar32373	Aar03066
			Aar02517	Aar27059
			novel.39714	Aar04392
			Aar02516	Aar04393
			Aar20388	Aar28383
			novel.39717	Aar42670
			Aar32368	Aar03061
			Aar20391	Aar04391
			Aar15828	Aar28384
			Aar33698	Aar27052
			Aar20392	Aar39002
			Aar20394	Aar42654
			Aar32365	Aar41323
			Aar31034	Aar39003
			novel.39722	Aar41321
			Aar15827	Aar15072
			novel.27801	Aar42657
			Aar15821	Aar41328
			Aar15823	Aar29687
			Aar43017	Aar28356
[truncated: 10,299 more rows]

## Sheet: Table S10
Table S10. A total of 42 candidate hub genes
	MMturquoise	Red-S1
Aar41216	0.865039362218088	0.846893291445498
Aar41224	0.819751347786122	0.909832991001031
Aar41244	0.929091223806318	0.842257352158334
Aar41254	0.967674552380839	0.93036913617926
Aar41255	0.899710118079052	0.865713157075151
Aar41257	0.889288437508813	0.834031108386121
Aar41260	0.976704677833524	0.980237955553325
Aar41267	0.90019542333632	0.825314958755008
Aar41269	0.917212423895633	0.803960111777474
Aar41271	0.887794863622078	0.825115227843287
Aar41292	0.950993437509363	0.898184215797248
Aar41297	0.875018499229145	0.802995985346827
Aar41299	0.977607632572427	0.903403821735304
Aar41302	0.945096281867312	0.876615706956753
Aar41303	0.981975832247157	0.953024202986784
Aar41307	0.851584632405499	0.818276612703562
Aar41316	0.932143647235702	0.955270121545439
Aar41328	0.896058948616446	0.830710590762145
Aar41337	0.942647783686504	0.966934244695412
Aar41354	0.887638838775925	0.845440337613711
Aar41360	0.984252730004068	0.924891764175219
Aar41362	0.992926069691515	0.956129466452768
Aar41382	0.851942186127936	0.938049690622465
Aar41383	0.942284793143479	0.981694758450881
Aar41384	0.977497497652174	0.987551586789362
Aar41386	0.866324805791355	0.843040711614833
Aar41387	0.910704118281052	0.802234515807001
Aar41388	0.991504250323907	0.947432672965599
Aar41393	0.939980581372064	0.976516654364086
Aar41405	0.977313584807295	0.981047463472873
Aar41407	0.967951927002519	0.962706057964526
Aar41416	0.984226431853769	0.981500488945742
Aar41423	0.937969802373004	0.865138611859274
Aar11780	0.82264861271749	0.807625938534217
Aar11833	0.945333768620482	0.963040750211971
Aar11844	0.975359276158667	0.94956994009452
Aar11845	0.974506276282288	0.957003913211219
Aar11848	0.933502875866653	0.885158265305801
Aar11868	0.843620851146726	0.845844417612058
Aar11871	0.975232530244891	0.915997221352826
Aar11890	0.969513754413602	0.962943220043129
Aar11892	0.943682628454676	0.956069131980471

[truncated: 4 more sheets: Table S11, Table S12, Table S13, Table S14]
